# Supplementary material for: A long non-coding RNA signature to improve prognosis prediction of gastric cancer
Source: Mol Cancer. 2016 Sep 20;15:60. doi: 10.1186/s12943-016-0544-0 (PMC5029104; doi:10.1186/s12943-016-0544-0)
Supplement: Additional file 3: Table S2. — 24-lncRNA signature related signaling pathways with positive and negative enrichment score ranked by enrichment score. (XLS 267 kb) [file 12943_2016_544_MOESM3_ESM.xls]

## Sheet: gsea_report_for_High_score_1470
Table S2.24-lncRNA signature related signaling pathways with positive enrichment score ranked by enrichment score.
NAME	GS<br> follow link to MSigDB	GS DETAILS	SIZE	ES	NES	NOM p-val	FDR q-val	FWER p-val	RANK AT MAX	LEADING EDGE
REACTOME_DNA_REPLICATION	REACTOME_DNA_REPLICATION	Details ...	183	0.685695	3.47044	0	0	0	3147	tags=56%, list=16%, signal=66%
REACTOME_MITOTIC_M_M_G1_PHASES	REACTOME_MITOTIC_M_M_G1_PHASES	Details ...	163	0.666603	3.29761	0	0	0	3480	tags=56%, list=18%, signal=67%
REACTOME_SYNTHESIS_OF_DNA	REACTOME_SYNTHESIS_OF_DNA	Details ...	89	0.688448	3.18163	0	0	0	3568	tags=60%, list=18%, signal=72%
REACTOME_S_PHASE	REACTOME_S_PHASE	Details ...	105	0.677809	3.16886	0	0	0	3147	tags=55%, list=16%, signal=65%
REACTOME_G2_M_CHECKPOINTS	REACTOME_G2_M_CHECKPOINTS	Details ...	41	0.793421	3.1141	0	0	0	1948	tags=71%, list=10%, signal=78%
REACTOME_MITOTIC_PROMETAPHASE	REACTOME_MITOTIC_PROMETAPHASE	Details ...	82	0.690263	3.10324	0	0	0	2570	tags=52%, list=13%, signal=60%
REACTOME_CELL_CYCLE_CHECKPOINTS	REACTOME_CELL_CYCLE_CHECKPOINTS	Details ...	109	0.636268	3.07115	0	0	0	3568	tags=52%, list=18%, signal=63%
REACTOME_ACTIVATION_OF_ATR_IN_RESPONSE_TO_REPLICATION_STRESS	REACTOME_ACTIVATION_OF_ATR_IN_RESPONSE_TO_REPLICATION_STRESS	Details ...	35	0.808105	3.05538	0	0	0	1948	tags=71%, list=10%, signal=79%
REACTOME_G1_S_TRANSITION	REACTOME_G1_S_TRANSITION	Details ...	105	0.651827	3.05525	0	0	0	3147	tags=50%, list=16%, signal=60%
REACTOME_MITOTIC_G1_G1_S_PHASES	REACTOME_MITOTIC_G1_G1_S_PHASES	Details ...	129	0.626516	3.01666	0	0	0	3147	tags=48%, list=16%, signal=57%
REACTOME_E2F_MEDIATED_REGULATION_OF_DNA_REPLICATION	REACTOME_E2F_MEDIATED_REGULATION_OF_DNA_REPLICATION	Details ...	33	0.80184	2.9687	0	0	0	1824	tags=67%, list=9%, signal=73%
REACTOME_CELL_CYCLE_MITOTIC	REACTOME_CELL_CYCLE_MITOTIC	Details ...	302	0.598379	2.9431	0	0	0	2688	tags=45%, list=14%, signal=51%
KEGG_CELL_CYCLE	KEGG_CELL_CYCLE	Details ...	122	0.578728	2.93859	0	0	0	2011	tags=43%, list=10%, signal=47%
REACTOME_DNA_STRAND_ELONGATION	REACTOME_DNA_STRAND_ELONGATION	Details ...	30	0.820255	2.91696	0	0	0	3073	tags=90%, list=15%, signal=106%
REACTOME_M_G1_TRANSITION	REACTOME_M_G1_TRANSITION	Details ...	77	0.65651	2.89138	0	0	0	3568	tags=56%, list=18%, signal=68%
PID_FANCONI_PATHWAY	PID_FANCONI_PATHWAY	Details ...	46	0.707128	2.86763	0	0	0	3177	tags=63%, list=16%, signal=75%
REACTOME_ACTIVATION_OF_THE_PRE_REPLICATIVE_COMPLEX	REACTOME_ACTIVATION_OF_THE_PRE_REPLICATIVE_COMPLEX	Details ...	30	0.810312	2.85672	0	0	0	1655	tags=73%, list=8%, signal=80%
PID_PLK1_PATHWAY	PID_PLK1_PATHWAY	Details ...	46	0.721388	2.8195	0	0	0	1700	tags=52%, list=9%, signal=57%
PID_ATR_PATHWAY	PID_ATR_PATHWAY	Details ...	39	0.737082	2.80907	0	0	0	2475	tags=62%, list=12%, signal=70%
BIOCARTA_MCM_PATHWAY	BIOCARTA_MCM_PATHWAY	Details ...	18	0.888793	2.7992	0	0	0	1307	tags=78%, list=7%, signal=83%
REACTOME_G0_AND_EARLY_G1	REACTOME_G0_AND_EARLY_G1		23	0.809094	2.78084	0	0	0	1824	tags=61%, list=9%, signal=67%
KEGG_DNA_REPLICATION	KEGG_DNA_REPLICATION		35	0.746798	2.74109	0	0	0	3073	tags=74%, list=15%, signal=88%
REACTOME_EXTENSION_OF_TELOMERES	REACTOME_EXTENSION_OF_TELOMERES		26	0.7719	2.70204	0	0	0	3073	tags=81%, list=15%, signal=95%
REACTOME_ASSEMBLY_OF_THE_PRE_REPLICATIVE_COMPLEX	REACTOME_ASSEMBLY_OF_THE_PRE_REPLICATIVE_COMPLEX		62	0.625649	2.69346	0	0	0	3568	tags=50%, list=18%, signal=61%
REACTOME_TELOMERE_MAINTENANCE	REACTOME_TELOMERE_MAINTENANCE		51	0.651228	2.67041	0	0	0	3073	tags=59%, list=15%, signal=69%
REACTOME_CHROMOSOME_MAINTENANCE	REACTOME_CHROMOSOME_MAINTENANCE		93	0.547351	2.61632	0	0	0	3073	tags=52%, list=15%, signal=61%
REACTOME_ORC1_REMOVAL_FROM_CHROMATIN	REACTOME_ORC1_REMOVAL_FROM_CHROMATIN		64	0.626762	2.61359	0	0	0	3568	tags=48%, list=18%, signal=59%
REACTOME_DEPOSITION_OF_NEW_CENPA_CONTAINING_NUCLEOSOMES_AT_THE_CENTROMERE	REACTOME_DEPOSITION_OF_NEW_CENPA_CONTAINING_NUCLEOSOMES_AT_THE_CENTROMERE		38	0.68124	2.60805	0	0	0	2552	tags=55%, list=13%, signal=63%
REACTOME_LAGGING_STRAND_SYNTHESIS	REACTOME_LAGGING_STRAND_SYNTHESIS		19	0.795996	2.55959	0	0	0	3073	tags=84%, list=15%, signal=100%
REACTOME_REGULATION_OF_MITOTIC_CELL_CYCLE	REACTOME_REGULATION_OF_MITOTIC_CELL_CYCLE		75	0.542956	2.49509	0	0	0	3568	tags=43%, list=18%, signal=52%
PID_E2F_PATHWAY	PID_E2F_PATHWAY		73	0.55101	2.47858	0	0	0	3073	tags=47%, list=15%, signal=55%
REACTOME_CYCLIN_E_ASSOCIATED_EVENTS_DURING_G1_S_TRANSITION_	REACTOME_CYCLIN_E_ASSOCIATED_EVENTS_DURING_G1_S_TRANSITION_		61	0.57177	2.47322	0	0	0	5567	tags=56%, list=28%, signal=77%
REACTOME_LATE_PHASE_OF_HIV_LIFE_CYCLE	REACTOME_LATE_PHASE_OF_HIV_LIFE_CYCLE		96	0.505184	2.4576	0	0	0	5390	tags=50%, list=27%, signal=68%
REACTOME_G1_S_SPECIFIC_TRANSCRIPTION	REACTOME_G1_S_SPECIFIC_TRANSCRIPTION		17	0.837898	2.44192	0	0	0	1824	tags=76%, list=9%, signal=84%
REACTOME_DNA_REPAIR	REACTOME_DNA_REPAIR		105	0.527839	2.43573	0	0	0	3898	tags=45%, list=20%, signal=55%
REACTOME_CDT1_ASSOCIATION_WITH_THE_CDC6_ORC_ORIGIN_COMPLEX	REACTOME_CDT1_ASSOCIATION_WITH_THE_CDC6_ORC_ORIGIN_COMPLEX		53	0.577932	2.42583	0	0	0	5698	tags=58%, list=29%, signal=82%
REACTOME_SCFSKP2_MEDIATED_DEGRADATION_OF_P27_P21	REACTOME_SCFSKP2_MEDIATED_DEGRADATION_OF_P27_P21		52	0.563268	2.42259	0	0	0	5508	tags=54%, list=28%, signal=74%
BIOCARTA_ATRBRCA_PATHWAY	BIOCARTA_ATRBRCA_PATHWAY		21	0.723757	2.32676	0	0.000108839	0.002	2475	tags=67%, list=12%, signal=76%
BIOCARTA_G2_PATHWAY	BIOCARTA_G2_PATHWAY		24	0.711312	2.31995	0	0.000106048	0.002	2743	tags=54%, list=14%, signal=63%
PID_P73PATHWAY	PID_P73PATHWAY		77	0.492021	2.29106	0	0.000103397	0.002	2017	tags=34%, list=10%, signal=37%
REACTOME_KINESINS	REACTOME_KINESINS		23	0.695532	2.28111	0	0.000100875	0.002	3303	tags=70%, list=17%, signal=83%
REACTOME_METABOLISM_OF_NON_CODING_RNA	REACTOME_METABOLISM_OF_NON_CODING_RNA		46	0.593111	2.28092	0	9.8473e-05	0.002	4563	tags=63%, list=23%, signal=82%
REACTOME_REGULATION_OF_GLUCOKINASE_BY_GLUCOKINASE_REGULATORY_PROTEIN	REACTOME_REGULATION_OF_GLUCOKINASE_BY_GLUCOKINASE_REGULATORY_PROTEIN		27	0.650814	2.27714	0	9.61829e-05	0.002	4563	tags=67%, list=23%, signal=86%
REACTOME_HIV_LIFE_CYCLE	REACTOME_HIV_LIFE_CYCLE		109	0.464467	2.26586	0	9.39969e-05	0.002	5390	tags=49%, list=27%, signal=66%
KEGG_MISMATCH_REPAIR	KEGG_MISMATCH_REPAIR		21	0.679634	2.26477	0	9.19081e-05	0.002	2979	tags=62%, list=15%, signal=73%
REACTOME_MEIOTIC_RECOMBINATION	REACTOME_MEIOTIC_RECOMBINATION		46	0.544104	2.26319	0	8.99101e-05	0.002	5663	tags=65%, list=29%, signal=91%
KEGG_NUCLEOTIDE_EXCISION_REPAIR	KEGG_NUCLEOTIDE_EXCISION_REPAIR		44	0.553496	2.25832	0	8.79971e-05	0.002	3898	tags=48%, list=20%, signal=59%
REACTOME_GLUCOSE_TRANSPORT	REACTOME_GLUCOSE_TRANSPORT		38	0.56931	2.25231	0	8.61639e-05	0.002	4563	tags=61%, list=23%, signal=78%
PID_BARD1_PATHWAY	PID_BARD1_PATHWAY		29	0.641998	2.25192	0	8.44054e-05	0.002	3063	tags=66%, list=15%, signal=77%
REACTOME_NUCLEOTIDE_EXCISION_REPAIR	REACTOME_NUCLEOTIDE_EXCISION_REPAIR		49	0.544843	2.25113	0	8.27173e-05	0.002	4655	tags=49%, list=23%, signal=64%
REACTOME_TRANSPORT_OF_MATURE_MRNA_DERIVED_FROM_AN_INTRONLESS_TRANSCRIPT	REACTOME_TRANSPORT_OF_MATURE_MRNA_DERIVED_FROM_AN_INTRONLESS_TRANSCRIPT		31	0.630794	2.24696	0	8.10954e-05	0.002	4563	tags=68%, list=23%, signal=88%
REACTOME_INTERACTIONS_OF_VPR_WITH_HOST_CELLULAR_PROTEINS	REACTOME_INTERACTIONS_OF_VPR_WITH_HOST_CELLULAR_PROTEINS		32	0.608089	2.24194	0	7.95359e-05	0.002	4563	tags=69%, list=23%, signal=89%
REACTOME_APC_C_CDC20_MEDIATED_DEGRADATION_OF_MITOTIC_PROTEINS	REACTOME_APC_C_CDC20_MEDIATED_DEGRADATION_OF_MITOTIC_PROTEINS		63	0.522681	2.23886	0	7.80352e-05	0.002	5508	tags=54%, list=28%, signal=74%
REACTOME_PROCESSIVE_SYNTHESIS_ON_THE_LAGGING_STRAND	REACTOME_PROCESSIVE_SYNTHESIS_ON_THE_LAGGING_STRAND		15	0.777446	2.23884	0	7.65901e-05	0.002	3073	tags=80%, list=15%, signal=95%
KEGG_HOMOLOGOUS_RECOMBINATION	KEGG_HOMOLOGOUS_RECOMBINATION		26	0.649532	2.23219	0	7.51976e-05	0.002	2979	tags=54%, list=15%, signal=63%
KEGG_PROTEASOME	KEGG_PROTEASOME		42	0.561563	2.21879	0	7.38547e-05	0.002	5508	tags=60%, list=28%, signal=82%
REACTOME_FANCONI_ANEMIA_PATHWAY	REACTOME_FANCONI_ANEMIA_PATHWAY		21	0.691955	2.21683	0	7.2559e-05	0.002	3177	tags=62%, list=16%, signal=74%
REACTOME_TRNA_AMINOACYLATION	REACTOME_TRNA_AMINOACYLATION		41	0.568958	2.21209	0	0.000148219	0.004	5565	tags=59%, list=28%, signal=81%
REACTOME_APC_C_CDH1_MEDIATED_DEGRADATION_OF_CDC20_AND_OTHER_APC_C_CDH1_TARGETED_PROTEINS_IN_LATE_MITOSIS_EARLY_G1	REACTOME_APC_C_CDH1_MEDIATED_DEGRADATION_OF_CDC20_AND_OTHER_APC_C_CDH1_TARGETED_PROTEINS_IN_LATE_MITOSIS_EARLY_G1		62	0.518494	2.21131	0	0.000145706	0.004	5508	tags=53%, list=28%, signal=73%
REACTOME_TRANSPORT_OF_RIBONUCLEOPROTEINS_INTO_THE_HOST_NUCLEUS	REACTOME_TRANSPORT_OF_RIBONUCLEOPROTEINS_INTO_THE_HOST_NUCLEUS		27	0.64093	2.19988	0	0.00018243	0.005	4563	tags=70%, list=23%, signal=91%
REACTOME_GLOBAL_GENOMIC_NER_GG_NER	REACTOME_GLOBAL_GENOMIC_NER_GG_NER		33	0.603994	2.19937	0	0.000179439	0.005	3898	tags=55%, list=20%, signal=68%
REACTOME_CYCLIN_A_B1_ASSOCIATED_EVENTS_DURING_G2_M_TRANSITION	REACTOME_CYCLIN_A_B1_ASSOCIATED_EVENTS_DURING_G2_M_TRANSITION		15	0.76351	2.19421	0	0.000176545	0.005	2253	tags=60%, list=11%, signal=68%
BIOCARTA_CELLCYCLE_PATHWAY	BIOCARTA_CELLCYCLE_PATHWAY		23	0.635722	2.18663	0	0.000239837	0.007	2011	tags=43%, list=10%, signal=48%
REACTOME_P53_INDEPENDENT_G1_S_DNA_DAMAGE_CHECKPOINT	REACTOME_P53_INDEPENDENT_G1_S_DNA_DAMAGE_CHECKPOINT		47	0.528858	2.18105	0	0.000271136	0.008	5508	tags=53%, list=28%, signal=73%
REACTOME_TRANSCRIPTION_COUPLED_NER_TC_NER	REACTOME_TRANSCRIPTION_COUPLED_NER_TC_NER		44	0.553857	2.16768	0	0.000334486	0.01	4655	tags=50%, list=23%, signal=65%
REACTOME_METABOLISM_OF_RNA	REACTOME_METABOLISM_OF_RNA		236	0.388853	2.16221	0	0.000329418	0.01	6022	tags=42%, list=30%, signal=60%
PID_P53_REGULATION_PATHWAY	PID_P53_REGULATION_PATHWAY		58	0.500966	2.14309	0	0.000454171	0.014	2597	tags=33%, list=13%, signal=38%
KEGG_PYRIMIDINE_METABOLISM	KEGG_PYRIMIDINE_METABOLISM		90	0.460313	2.14083	0	0.000447492	0.014	4198	tags=48%, list=21%, signal=60%
REACTOME_SCF_BETA_TRCP_MEDIATED_DEGRADATION_OF_EMI1	REACTOME_SCF_BETA_TRCP_MEDIATED_DEGRADATION_OF_EMI1		48	0.514555	2.12123	0	0.000664378	0.021	5508	tags=52%, list=28%, signal=72%
PID_MYC_ACTIV_PATHWAY	PID_MYC_ACTIV_PATHWAY		77	0.456643	2.11421	0	0.000685544	0.022	4492	tags=48%, list=23%, signal=62%
PID_FOXM1_PATHWAY	PID_FOXM1_PATHWAY		40	0.546767	2.09772	0	0.000764175	0.025	2253	tags=52%, list=11%, signal=59%
REACTOME_NEP_NS2_INTERACTS_WITH_THE_CELLULAR_EXPORT_MACHINERY	REACTOME_NEP_NS2_INTERACTS_WITH_THE_CELLULAR_EXPORT_MACHINERY		27	0.608319	2.09444	0	0.000753561	0.025	4563	tags=67%, list=23%, signal=86%
REACTOME_CDK_MEDIATED_PHOSPHORYLATION_AND_REMOVAL_OF_CDC6	REACTOME_CDK_MEDIATED_PHOSPHORYLATION_AND_REMOVAL_OF_CDC6		45	0.547737	2.09214	0	0.000833143	0.028	5508	tags=53%, list=28%, signal=74%
REACTOME_P53_DEPENDENT_G1_DNA_DAMAGE_RESPONSE	REACTOME_P53_DEPENDENT_G1_DNA_DAMAGE_RESPONSE		52	0.501721	2.07817	0	0.00117214	0.04	5508	tags=50%, list=28%, signal=69%
REACTOME_RNA_POL_I_PROMOTER_OPENING	REACTOME_RNA_POL_I_PROMOTER_OPENING		24	0.600071	2.0755	0	0.00118379	0.041	5976	tags=71%, list=30%, signal=101%
BIOCARTA_CASPASE_PATHWAY	BIOCARTA_CASPASE_PATHWAY		23	0.614794	2.0582	0	0.00133663	0.047	4863	tags=70%, list=24%, signal=92%
PID_AURORA_B_PATHWAY	PID_AURORA_B_PATHWAY		39	0.518181	2.05336	0	0.00137552	0.049	878	tags=41%, list=4%, signal=43%
REACTOME_ER_PHAGOSOME_PATHWAY	REACTOME_ER_PHAGOSOME_PATHWAY		57	0.47964	2.04064	0	0.00157774	0.057	6442	tags=56%, list=32%, signal=83%
PID_AURORA_A_PATHWAY	PID_AURORA_A_PATHWAY		30	0.561025	2.03904	0	0.00158408	0.057	2551	tags=47%, list=13%, signal=53%
REACTOME_HOMOLOGOUS_RECOMBINATION_REPAIR_OF_REPLICATION_INDEPENDENT_DOUBLE_STRAND_BREAKS	REACTOME_HOMOLOGOUS_RECOMBINATION_REPAIR_OF_REPLICATION_INDEPENDENT_DOUBLE_STRAND_BREAKS		16	0.688833	2.02221	0	0.0019152	0.067	1614	tags=50%, list=8%, signal=54%
REACTOME_TRANSPORT_OF_MATURE_TRANSCRIPT_TO_CYTOPLASM	REACTOME_TRANSPORT_OF_MATURE_TRANSCRIPT_TO_CYTOPLASM		50	0.485568	2.02115	0	0.00189155	0.067	4563	tags=56%, list=23%, signal=73%
KEGG_BASE_EXCISION_REPAIR	KEGG_BASE_EXCISION_REPAIR		32	0.551142	2.01763	0	0.00200109	0.072	3703	tags=44%, list=19%, signal=54%
BIOCARTA_TNFR1_PATHWAY	BIOCARTA_TNFR1_PATHWAY		29	0.56046	2.00508	0	0.00231702	0.085	6542	tags=72%, list=33%, signal=108%
KEGG_AMINOACYL_TRNA_BIOSYNTHESIS	KEGG_AMINOACYL_TRNA_BIOSYNTHESIS		40	0.51075	2.00193	0	0.00228944	0.085	5565	tags=55%, list=28%, signal=76%
REACTOME_DOUBLE_STRAND_BREAK_REPAIR	REACTOME_DOUBLE_STRAND_BREAK_REPAIR		22	0.592052	1.99685	0.00411523	0.00244202	0.092	2972	tags=50%, list=15%, signal=59%
PID_ATM_PATHWAY	PID_ATM_PATHWAY		34	0.541887	1.98653	0	0.00283661	0.108	3063	tags=41%, list=15%, signal=49%
REACTOME_APC_CDC20_MEDIATED_DEGRADATION_OF_NEK2A	REACTOME_APC_CDC20_MEDIATED_DEGRADATION_OF_NEK2A		20	0.633137	1.98548	0	0.00288161	0.11	1011	tags=35%, list=5%, signal=37%
REACTOME_REGULATION_OF_MRNA_STABILITY_BY_PROTEINS_THAT_BIND_AU_RICH_ELEMENTS	REACTOME_REGULATION_OF_MRNA_STABILITY_BY_PROTEINS_THAT_BIND_AU_RICH_ELEMENTS		78	0.438334	1.9787	0	0.00304227	0.117	5680	tags=49%, list=29%, signal=68%
REACTOME_REGULATION_OF_ORNITHINE_DECARBOXYLASE_ODC	REACTOME_REGULATION_OF_ORNITHINE_DECARBOXYLASE_ODC		47	0.510153	1.96413	0	0.00359304	0.138	5994	tags=55%, list=30%, signal=79%
KEGG_RNA_POLYMERASE	KEGG_RNA_POLYMERASE		27	0.574694	1.95923	0.00549451	0.00382103	0.148	3599	tags=48%, list=18%, signal=59%
SA_CASPASE_CASCADE	SA_CASPASE_CASCADE		19	0.637059	1.9577	0	0.0038257	0.15	3071	tags=53%, list=15%, signal=62%
REACTOME_APC_C_CDC20_MEDIATED_DEGRADATION_OF_CYCLIN_B	REACTOME_APC_C_CDC20_MEDIATED_DEGRADATION_OF_CYCLIN_B		18	0.620123	1.95052	0	0.00416661	0.163	1011	tags=33%, list=5%, signal=35%
KEGG_RNA_DEGRADATION	KEGG_RNA_DEGRADATION		57	0.459414	1.94281	0	0.00440434	0.174	3743	tags=44%, list=19%, signal=54%
REACTOME_DEADENYLATION_DEPENDENT_MRNA_DECAY	REACTOME_DEADENYLATION_DEPENDENT_MRNA_DECAY		43	0.506353	1.94166	0	0.00438094	0.175	5804	tags=56%, list=29%, signal=79%
REACTOME_ANTIVIRAL_MECHANISM_BY_IFN_STIMULATED_GENES	REACTOME_ANTIVIRAL_MECHANISM_BY_IFN_STIMULATED_GENES		65	0.452932	1.92538	0	0.00541186	0.211	4582	tags=46%, list=23%, signal=60%
REACTOME_AUTODEGRADATION_OF_THE_E3_UBIQUITIN_LIGASE_COP1	REACTOME_AUTODEGRADATION_OF_THE_E3_UBIQUITIN_LIGASE_COP1		46	0.471805	1.92146	0	0.00554604	0.217	5508	tags=50%, list=28%, signal=69%
REACTOME_APOPTOSIS	REACTOME_APOPTOSIS		141	0.393335	1.91908	0	0.00553562	0.219	3999	tags=40%, list=20%, signal=50%
BIOCARTA_ATM_PATHWAY	BIOCARTA_ATM_PATHWAY		20	0.618698	1.91865	0	0.00547913	0.219	1535	tags=40%, list=8%, signal=43%
REACTOME_TRANSCRIPTION	REACTOME_TRANSCRIPTION		160	0.385371	1.91623	0	0.00564817	0.227	5739	tags=50%, list=29%, signal=70%
REACTOME_INTERFERON_SIGNALING	REACTOME_INTERFERON_SIGNALING		149	0.386114	1.91207	0	0.00580997	0.234	4766	tags=42%, list=24%, signal=54%
PID_IL23_PATHWAY	PID_IL23_PATHWAY		37	0.503041	1.9083	0	0.00605392	0.246	2227	tags=35%, list=11%, signal=40%
REACTOME_HIV_INFECTION	REACTOME_HIV_INFECTION		187	0.361579	1.90626	0	0.00612638	0.251	5390	tags=44%, list=27%, signal=60%
REACTOME_AUTODEGRADATION_OF_CDH1_BY_CDH1_APC_C	REACTOME_AUTODEGRADATION_OF_CDH1_BY_CDH1_APC_C		54	0.45568	1.90553	0	0.0060669	0.251	5508	tags=48%, list=28%, signal=66%
BIOCARTA_HIVNEF_PATHWAY	BIOCARTA_HIVNEF_PATHWAY		56	0.448321	1.90136	0	0.00634628	0.263	4863	tags=50%, list=24%, signal=66%
REACTOME_RNA_POL_I_TRANSCRIPTION	REACTOME_RNA_POL_I_TRANSCRIPTION		49	0.470407	1.89124	0	0.00696358	0.292	5663	tags=57%, list=29%, signal=80%
REACTOME_INTRINSIC_PATHWAY_FOR_APOPTOSIS	REACTOME_INTRINSIC_PATHWAY_FOR_APOPTOSIS		29	0.527441	1.89012	0	0.00695527	0.295	3307	tags=55%, list=17%, signal=66%
REACTOME_INTERFERON_ALPHA_BETA_SIGNALING	REACTOME_INTERFERON_ALPHA_BETA_SIGNALING		62	0.446207	1.8871	0	0.00708158	0.303	5799	tags=48%, list=29%, signal=68%
REACTOME_CYTOSOLIC_TRNA_AMINOACYLATION	REACTOME_CYTOSOLIC_TRNA_AMINOACYLATION		24	0.544381	1.88599	0.00454545	0.00707866	0.305	5236	tags=46%, list=26%, signal=62%
REACTOME_VIF_MEDIATED_DEGRADATION_OF_APOBEC3G	REACTOME_VIF_MEDIATED_DEGRADATION_OF_APOBEC3G		48	0.470359	1.87565	0	0.00778982	0.328	5508	tags=48%, list=28%, signal=66%
REACTOME_BASE_EXCISION_REPAIR	REACTOME_BASE_EXCISION_REPAIR		19	0.588499	1.8626	0.011236	0.00849056	0.354	3703	tags=47%, list=19%, signal=58%
REACTOME_RESOLUTION_OF_AP_SITES_VIA_THE_MULTIPLE_NUCLEOTIDE_PATCH_REPLACEMENT_PATHWAY	REACTOME_RESOLUTION_OF_AP_SITES_VIA_THE_MULTIPLE_NUCLEOTIDE_PATCH_REPLACEMENT_PATHWAY		17	0.6009	1.86214	0.00380228	0.00847148	0.356	3660	tags=47%, list=18%, signal=58%
REACTOME_METABOLISM_OF_NUCLEOTIDES	REACTOME_METABOLISM_OF_NUCLEOTIDES		67	0.431888	1.85266	0	0.00933052	0.387	4387	tags=42%, list=22%, signal=53%
REACTOME_RNA_POL_II_TRANSCRIPTION	REACTOME_RNA_POL_II_TRANSCRIPTION		94	0.403367	1.85129	0	0.00936698	0.388	5391	tags=47%, list=27%, signal=64%
REACTOME_OLFACTORY_SIGNALING_PATHWAY	REACTOME_OLFACTORY_SIGNALING_PATHWAY		74	0.410009	1.84781	0	0.00966849	0.396	8379	tags=82%, list=42%, signal=142%
REACTOME_PACKAGING_OF_TELOMERE_ENDS	REACTOME_PACKAGING_OF_TELOMERE_ENDS		25	0.536562	1.84406	0.00434783	0.00982447	0.405	5976	tags=64%, list=30%, signal=91%
REACTOME_RNA_POL_II_PRE_TRANSCRIPTION_EVENTS	REACTOME_RNA_POL_II_PRE_TRANSCRIPTION_EVENTS		54	0.436078	1.84084	0.00746269	0.010001	0.417	9945	tags=81%, list=50%, signal=163%
KEGG_GRAFT_VERSUS_HOST_DISEASE	KEGG_GRAFT_VERSUS_HOST_DISEASE		33	0.489924	1.82456	0	0.0114544	0.463	4750	tags=52%, list=24%, signal=68%
REACTOME_DESTABILIZATION_OF_MRNA_BY_AUF1_HNRNP_D0	REACTOME_DESTABILIZATION_OF_MRNA_BY_AUF1_HNRNP_D0		47	0.460419	1.81365	0	0.0127194	0.508	5508	tags=49%, list=28%, signal=68%
REACTOME_RNA_POL_I_TRANSCRIPTION_INITIATION	REACTOME_RNA_POL_I_TRANSCRIPTION_INITIATION		24	0.541703	1.81258	0	0.0127789	0.514	4655	tags=54%, list=23%, signal=71%
REACTOME_G1_PHASE	REACTOME_G1_PHASE		35	0.485372	1.80487	0.00571429	0.0137616	0.538	2011	tags=29%, list=10%, signal=32%
REACTOME_RNA_POL_I_RNA_POL_III_AND_MITOCHONDRIAL_TRANSCRIPTION	REACTOME_RNA_POL_I_RNA_POL_III_AND_MITOCHONDRIAL_TRANSCRIPTION		82	0.392439	1.80078	0	0.014133	0.545	5663	tags=52%, list=29%, signal=73%
REACTOME_MRNA_CAPPING	REACTOME_MRNA_CAPPING		29	0.509972	1.79826	0.00985222	0.0144605	0.557	4655	tags=45%, list=23%, signal=58%
REACTOME_INHIBITION_OF_THE_PROTEOLYTIC_ACTIVITY_OF_APC_C_REQUIRED_FOR_THE_ONSET_OF_ANAPHASE_BY_MITOTIC_SPINDLE_CHECKPOINT_COMPONENTS	REACTOME_INHIBITION_OF_THE_PROTEOLYTIC_ACTIVITY_OF_APC_C_REQUIRED_FOR_THE_ONSET_OF_ANAPHASE_BY_MITOTIC_SPINDLE_CHECKPOINT_COMPONENTS		17	0.581608	1.79389	0.00358423	0.0148392	0.57	1011	tags=35%, list=5%, signal=37%
REACTOME_PROCESSING_OF_CAPPED_INTRONLESS_PRE_MRNA	REACTOME_PROCESSING_OF_CAPPED_INTRONLESS_PRE_MRNA		22	0.521995	1.76955	0.011811	0.0180868	0.65	6092	tags=68%, list=31%, signal=98%
REACTOME_REGULATION_OF_APOPTOSIS	REACTOME_REGULATION_OF_APOPTOSIS		55	0.413296	1.76297	0	0.0187596	0.669	6090	tags=49%, list=31%, signal=71%
REACTOME_HOST_INTERACTIONS_OF_HIV_FACTORS	REACTOME_HOST_INTERACTIONS_OF_HIV_FACTORS		119	0.357507	1.76248	0	0.0187319	0.671	5357	tags=47%, list=27%, signal=64%
KEGG_P53_SIGNALING_PATHWAY	KEGG_P53_SIGNALING_PATHWAY		68	0.409793	1.75922	0	0.0190979	0.68	2017	tags=34%, list=10%, signal=38%
REACTOME_METABOLISM_OF_MRNA	REACTOME_METABOLISM_OF_MRNA		193	0.341736	1.7493	0	0.0203077	0.701	6022	tags=37%, list=30%, signal=52%
REACTOME_MITOTIC_G2_G2_M_PHASES	REACTOME_MITOTIC_G2_G2_M_PHASES		78	0.405582	1.74706	0	0.0204485	0.705	2688	tags=32%, list=14%, signal=37%
BIOCARTA_41BB_PATHWAY	BIOCARTA_41BB_PATHWAY		17	0.566065	1.73766	0.00714286	0.0220149	0.737	4425	tags=47%, list=22%, signal=61%
KEGG_RIG_I_LIKE_RECEPTOR_SIGNALING_PATHWAY	KEGG_RIG_I_LIKE_RECEPTOR_SIGNALING_PATHWAY		70	0.395147	1.73278	0	0.0228794	0.751	5003	tags=44%, list=25%, signal=59%
REACTOME_MITOCHONDRIAL_TRNA_AMINOACYLATION	REACTOME_MITOCHONDRIAL_TRNA_AMINOACYLATION		20	0.541077	1.73011	0.0113636	0.0231125	0.757	5565	tags=65%, list=28%, signal=90%
REACTOME_FORMATION_OF_RNA_POL_II_ELONGATION_COMPLEX_	REACTOME_FORMATION_OF_RNA_POL_II_ELONGATION_COMPLEX_		39	0.4402	1.72821	0.00609756	0.0233819	0.765	5390	tags=46%, list=27%, signal=63%
REACTOME_MRNA_SPLICING_MINOR_PATHWAY	REACTOME_MRNA_SPLICING_MINOR_PATHWAY		42	0.434282	1.72508	0	0.0237167	0.773	9699	tags=79%, list=49%, signal=153%
REACTOME_MEIOSIS	REACTOME_MEIOSIS		74	0.385152	1.7222	0	0.0239765	0.778	5691	tags=57%, list=29%, signal=79%
BIOCARTA_PROTEASOME_PATHWAY	BIOCARTA_PROTEASOME_PATHWAY		27	0.501583	1.7107	0.0138889	0.0260075	0.812	9028	tags=81%, list=45%, signal=149%
KEGG_ANTIGEN_PROCESSING_AND_PRESENTATION	KEGG_ANTIGEN_PROCESSING_AND_PRESENTATION		73	0.377783	1.71013	0	0.0259173	0.814	5799	tags=47%, list=29%, signal=66%
BIOCARTA_G1_PATHWAY	BIOCARTA_G1_PATHWAY		28	0.477055	1.70961	0.005291	0.0258275	0.815	2011	tags=46%, list=10%, signal=52%
REACTOME_MITOCHONDRIAL_PROTEIN_IMPORT	REACTOME_MITOCHONDRIAL_PROTEIN_IMPORT		47	0.42112	1.70818	0	0.0258964	0.816	6801	tags=62%, list=34%, signal=94%
BIOCARTA_STRESS_PATHWAY	BIOCARTA_STRESS_PATHWAY		25	0.500376	1.70664	0.0133929	0.0260546	0.82	5003	tags=48%, list=25%, signal=64%
REACTOME_ACTIVATION_OF_NF_KAPPAB_IN_B_CELLS	REACTOME_ACTIVATION_OF_NF_KAPPAB_IN_B_CELLS		60	0.394318	1.69757	0	0.0276766	0.846	5508	tags=47%, list=28%, signal=64%
REACTOME_RNA_POL_II_TRANSCRIPTION_PRE_INITIATION_AND_PROMOTER_OPENING	REACTOME_RNA_POL_II_TRANSCRIPTION_PRE_INITIATION_AND_PROMOTER_OPENING		39	0.442526	1.69496	0	0.0280454	0.85	9945	tags=82%, list=50%, signal=164%
REACTOME_PYRIMIDINE_METABOLISM	REACTOME_PYRIMIDINE_METABOLISM		22	0.509355	1.67218	0.0194553	0.0337623	0.899	4387	tags=45%, list=22%, signal=58%
REACTOME_DESTABILIZATION_OF_MRNA_BY_KSRP	REACTOME_DESTABILIZATION_OF_MRNA_BY_KSRP		17	0.538355	1.66335	0.0104895	0.035901	0.91	4420	tags=53%, list=22%, signal=68%
REACTOME_PHOSPHORYLATION_OF_THE_APC_C	REACTOME_PHOSPHORYLATION_OF_THE_APC_C		16	0.568551	1.66334	0.0192308	0.0356534	0.91	1700	tags=38%, list=9%, signal=41%
KEGG_DRUG_METABOLISM_OTHER_ENZYMES	KEGG_DRUG_METABOLISM_OTHER_ENZYMES		38	0.429442	1.6614	0	0.0359332	0.912	4422	tags=42%, list=22%, signal=54%
PID_IL12_2PATHWAY	PID_IL12_2PATHWAY		61	0.371361	1.65279	0.00961539	0.0383446	0.929	2292	tags=25%, list=12%, signal=28%
REACTOME_INTERFERON_GAMMA_SIGNALING	REACTOME_INTERFERON_GAMMA_SIGNALING		55	0.401858	1.64905	0	0.0393666	0.935	4750	tags=45%, list=24%, signal=60%
REACTOME_SIGNALING_BY_WNT	REACTOME_SIGNALING_BY_WNT		61	0.3845	1.6431	0	0.0405582	0.942	5994	tags=46%, list=30%, signal=66%
REACTOME_INFLUENZA_LIFE_CYCLE	REACTOME_INFLUENZA_LIFE_CYCLE		122	0.336431	1.64081	0	0.0410936	0.944	7300	tags=36%, list=37%, signal=57%
REACTOME_METABOLISM_OF_VITAMINS_AND_COFACTORS	REACTOME_METABOLISM_OF_VITAMINS_AND_COFACTORS		50	0.377674	1.63244	0	0.0436075	0.951	4362	tags=44%, list=22%, signal=56%
REACTOME_SYNTHESIS_OF_BILE_ACIDS_AND_BILE_SALTS_VIA_7ALPHA_HYDROXYCHOLESTEROL	REACTOME_SYNTHESIS_OF_BILE_ACIDS_AND_BILE_SALTS_VIA_7ALPHA_HYDROXYCHOLESTEROL		15	0.578923	1.62621	0.0385965	0.0455437	0.963	1546	tags=40%, list=8%, signal=43%
KEGG_ONE_CARBON_POOL_BY_FOLATE	KEGG_ONE_CARBON_POOL_BY_FOLATE		16	0.53193	1.62594	0.0311419	0.045346	0.963	1993	tags=44%, list=10%, signal=49%
KEGG_PORPHYRIN_AND_CHLOROPHYLL_METABOLISM	KEGG_PORPHYRIN_AND_CHLOROPHYLL_METABOLISM		29	0.457541	1.62188	0.00434783	0.0462374	0.965	2687	tags=38%, list=14%, signal=44%
PID_P53_DOWNSTREAM_PATHWAY	PID_P53_DOWNSTREAM_PATHWAY		133	0.313883	1.60511	0	0.0519077	0.97	2017	tags=26%, list=10%, signal=29%
BIOCARTA_PML_PATHWAY	BIOCARTA_PML_PATHWAY		17	0.518975	1.59867	0.0271186	0.0536644	0.978	6257	tags=59%, list=32%, signal=86%
REACTOME_FORMATION_OF_THE_HIV1_EARLY_ELONGATION_COMPLEX	REACTOME_FORMATION_OF_THE_HIV1_EARLY_ELONGATION_COMPLEX		29	0.436901	1.59742	0.0102564	0.053913	0.98	4655	tags=38%, list=23%, signal=49%
ST_TUMOR_NECROSIS_FACTOR_PATHWAY	ST_TUMOR_NECROSIS_FACTOR_PATHWAY		29	0.440577	1.5809	0.0341463	0.059187	0.987	2651	tags=31%, list=13%, signal=36%
PID_TAP63_PATHWAY	PID_TAP63_PATHWAY		54	0.380698	1.57635	0.0104167	0.0608261	0.988	2965	tags=37%, list=15%, signal=43%
REACTOME_MRNA_PROCESSING	REACTOME_MRNA_PROCESSING		150	0.326133	1.57528	0	0.0608503	0.989	5444	tags=43%, list=27%, signal=59%
PID_IL27_PATHWAY	PID_IL27_PATHWAY		26	0.449384	1.5724	0.0180995	0.0615715	0.99	3315	tags=38%, list=17%, signal=46%
REACTOME_CROSS_PRESENTATION_OF_SOLUBLE_EXOGENOUS_ANTIGENS_ENDOSOMES	REACTOME_CROSS_PRESENTATION_OF_SOLUBLE_EXOGENOUS_ANTIGENS_ENDOSOMES		46	0.395859	1.5661	0	0.0640131	0.992	5508	tags=48%, list=28%, signal=66%
BIOCARTA_CYTOKINE_PATHWAY	BIOCARTA_CYTOKINE_PATHWAY		21	0.462523	1.55303	0.0524017	0.0689652	0.995	1219	tags=24%, list=6%, signal=25%
REACTOME_PROCESSING_OF_CAPPED_INTRON_CONTAINING_PRE_MRNA	REACTOME_PROCESSING_OF_CAPPED_INTRON_CONTAINING_PRE_MRNA		130	0.327054	1.5471	0	0.0709926	0.996	5566	tags=43%, list=28%, signal=59%
PID_CIRCADIAN_PATHWAY	PID_CIRCADIAN_PATHWAY		15	0.524808	1.54703	0.03367	0.0706289	0.996	3459	tags=47%, list=17%, signal=56%
BIOCARTA_MITOCHONDRIA_PATHWAY	BIOCARTA_MITOCHONDRIA_PATHWAY		21	0.470517	1.54462	0.05	0.0712311	0.996	4863	tags=67%, list=24%, signal=88%
KEGG_SELENOAMINO_ACID_METABOLISM	KEGG_SELENOAMINO_ACID_METABOLISM		26	0.435276	1.54399	0.0232558	0.071117	0.997	4519	tags=42%, list=23%, signal=55%
REACTOME_AMINO_ACID_SYNTHESIS_AND_INTERCONVERSION_TRANSAMINATION	REACTOME_AMINO_ACID_SYNTHESIS_AND_INTERCONVERSION_TRANSAMINATION		16	0.510138	1.54139	0.020979	0.0718388	0.998	4459	tags=56%, list=22%, signal=72%
REACTOME_NOD1_2_SIGNALING_PATHWAY	REACTOME_NOD1_2_SIGNALING_PATHWAY		29	0.437314	1.53559	0.0343137	0.074427	0.998	2442	tags=31%, list=12%, signal=35%
REACTOME_ACTIVATED_TAK1_MEDIATES_P38_MAPK_ACTIVATION	REACTOME_ACTIVATED_TAK1_MEDIATES_P38_MAPK_ACTIVATION		17	0.511905	1.53546	0.0606061	0.0740654	0.998	1802	tags=35%, list=9%, signal=39%
REACTOME_DESTABILIZATION_OF_MRNA_BY_TRISTETRAPROLIN_TTP	REACTOME_DESTABILIZATION_OF_MRNA_BY_TRISTETRAPROLIN_TTP		17	0.503399	1.53366	0.0446097	0.0744938	0.998	7393	tags=65%, list=37%, signal=103%
SA_G1_AND_S_PHASES	SA_G1_AND_S_PHASES		15	0.526062	1.53159	0.0507937	0.0749689	0.998	7377	tags=73%, list=37%, signal=117%
KEGG_PEROXISOME	KEGG_PEROXISOME		77	0.336079	1.52359	0.0133333	0.0780398	0.998	6995	tags=49%, list=35%, signal=76%
PID_MYC_PATHWAY	PID_MYC_PATHWAY		25	0.455128	1.52234	0.0208333	0.0781034	0.998	5567	tags=48%, list=28%, signal=67%
REACTOME_SYNTHESIS_AND_INTERCONVERSION_OF_NUCLEOTIDE_DI_AND_TRIPHOSPHATES	REACTOME_SYNTHESIS_AND_INTERCONVERSION_OF_NUCLEOTIDE_DI_AND_TRIPHOSPHATES		16	0.512815	1.52095	0.0413793	0.0783728	0.998	5153	tags=56%, list=26%, signal=76%
PID_HIV_NEF_PATHWAY	PID_HIV_NEF_PATHWAY		35	0.408137	1.51778	0.0265957	0.0794151	0.998	4863	tags=49%, list=24%, signal=64%
BIOCARTA_FAS_PATHWAY	BIOCARTA_FAS_PATHWAY		30	0.413771	1.51584	0.0397727	0.0798837	0.998	4914	tags=63%, list=25%, signal=84%
REACTOME_CLEAVAGE_OF_GROWING_TRANSCRIPT_IN_THE_TERMINATION_REGION_	REACTOME_CLEAVAGE_OF_GROWING_TRANSCRIPT_IN_THE_TERMINATION_REGION_		40	0.392192	1.51004	0.0193548	0.0821528	0.999	6286	tags=60%, list=32%, signal=88%
REACTOME_ENDOSOMAL_SORTING_COMPLEX_REQUIRED_FOR_TRANSPORT_ESCRT	REACTOME_ENDOSOMAL_SORTING_COMPLEX_REQUIRED_FOR_TRANSPORT_ESCRT		25	0.432429	1.50681	0.0454545	0.083345	1	10243	tags=64%, list=52%, signal=132%
BIOCARTA_DEATH_PATHWAY	BIOCARTA_DEATH_PATHWAY		32	0.41544	1.50659	0.027027	0.082999	1	4863	tags=53%, list=24%, signal=70%
KEGG_NOD_LIKE_RECEPTOR_SIGNALING_PATHWAY	KEGG_NOD_LIKE_RECEPTOR_SIGNALING_PATHWAY		62	0.349526	1.50228	0.0485437	0.0847864	1	2651	tags=31%, list=13%, signal=35%
PID_IL12_STAT4_PATHWAY	PID_IL12_STAT4_PATHWAY		32	0.418949	1.50203	0.0207254	0.0845006	1	2717	tags=28%, list=14%, signal=33%
REACTOME_ELONGATION_ARREST_AND_RECOVERY	REACTOME_ELONGATION_ARREST_AND_RECOVERY		27	0.422385	1.49424	0.0379147	0.0879178	1	9699	tags=78%, list=49%, signal=152%
REACTOME_RNA_POL_I_TRANSCRIPTION_TERMINATION	REACTOME_RNA_POL_I_TRANSCRIPTION_TERMINATION		21	0.447919	1.49302	0.0362319	0.0880878	1	4655	tags=52%, list=23%, signal=68%
REACTOME_METABOLISM_OF_POLYAMINES	REACTOME_METABOLISM_OF_POLYAMINES		15	0.492661	1.48961	0.0612903	0.0895308	1	5775	tags=47%, list=29%, signal=66%
BIOCARTA_RACCYCD_PATHWAY	BIOCARTA_RACCYCD_PATHWAY		26	0.436031	1.48505	0.040724	0.0916681	1	5191	tags=46%, list=26%, signal=62%
PID_CASPASE_PATHWAY	PID_CASPASE_PATHWAY		52	0.361269	1.47829	0.032	0.0952228	1	2769	tags=38%, list=14%, signal=45%
REACTOME_DESTABILIZATION_OF_MRNA_BY_BRF1	REACTOME_DESTABILIZATION_OF_MRNA_BY_BRF1		17	0.502426	1.47429	0.0689655	0.0971968	1	4321	tags=41%, list=22%, signal=53%
REACTOME_TRAF6_MEDIATED_IRF7_ACTIVATION	REACTOME_TRAF6_MEDIATED_IRF7_ACTIVATION		30	0.428585	1.47422	0.0491803	0.0967157	1	8245	tags=67%, list=42%, signal=114%
KEGG_CYTOSOLIC_DNA_SENSING_PATHWAY	KEGG_CYTOSOLIC_DNA_SENSING_PATHWAY		53	0.355782	1.45365	0.0172414	0.108765	1	5799	tags=49%, list=29%, signal=69%
KEGG_THYROID_CANCER	KEGG_THYROID_CANCER		29	0.401008	1.4388	0.0653266	0.118112	1	2901	tags=41%, list=15%, signal=48%
PID_IFNG_PATHWAY	PID_IFNG_PATHWAY		40	0.370384	1.43341	0.0320513	0.121187	1	2229	tags=23%, list=11%, signal=25%
ST_FAS_SIGNALING_PATHWAY	ST_FAS_SIGNALING_PATHWAY		63	0.338375	1.42517	0	0.126002	1	3024	tags=32%, list=15%, signal=37%
REACTOME_CITRIC_ACID_CYCLE_TCA_CYCLE	REACTOME_CITRIC_ACID_CYCLE_TCA_CYCLE		19	0.44617	1.4166	0.0979592	0.131665	1	6829	tags=53%, list=34%, signal=80%
KEGG_ALLOGRAFT_REJECTION	KEGG_ALLOGRAFT_REJECTION		33	0.373649	1.4128	0.039801	0.133758	1	4750	tags=33%, list=24%, signal=44%
REACTOME_ABORTIVE_ELONGATION_OF_HIV1_TRANSCRIPT_IN_THE_ABSENCE_OF_TAT	REACTOME_ABORTIVE_ELONGATION_OF_HIV1_TRANSCRIPT_IN_THE_ABSENCE_OF_TAT		19	0.45361	1.40541	0.0809717	0.138168	1	9699	tags=79%, list=49%, signal=154%
REACTOME_ACTIVATION_OF_BH3_ONLY_PROTEINS	REACTOME_ACTIVATION_OF_BH3_ONLY_PROTEINS		16	0.475786	1.40071	0.101504	0.141389	1	2658	tags=50%, list=13%, signal=58%
REACTOME_CHOLESTEROL_BIOSYNTHESIS	REACTOME_CHOLESTEROL_BIOSYNTHESIS		20	0.440702	1.39951	0.0857143	0.141608	1	6451	tags=55%, list=32%, signal=81%
BIOCARTA_TID_PATHWAY	BIOCARTA_TID_PATHWAY		17	0.457985	1.39239	0.104317	0.146801	1	4544	tags=53%, list=23%, signal=69%
REACTOME_ACTIVATION_OF_GENES_BY_ATF4	REACTOME_ACTIVATION_OF_GENES_BY_ATF4		24	0.409548	1.38694	0.0884956	0.150568	1	4420	tags=42%, list=22%, signal=54%
REACTOME_CONVERSION_FROM_APC_C_CDC20_TO_APC_C_CDH1_IN_LATE_ANAPHASE	REACTOME_CONVERSION_FROM_APC_C_CDC20_TO_APC_C_CDH1_IN_LATE_ANAPHASE		15	0.473304	1.38393	0.110769	0.152301	1	1011	tags=27%, list=5%, signal=28%
REACTOME_RECRUITMENT_OF_MITOTIC_CENTROSOME_PROTEINS_AND_COMPLEXES	REACTOME_RECRUITMENT_OF_MITOTIC_CENTROSOME_PROTEINS_AND_COMPLEXES		63	0.311806	1.38265	0.0555556	0.152715	1	2688	tags=27%, list=14%, signal=31%
REACTOME_REGULATION_OF_IFNA_SIGNALING	REACTOME_REGULATION_OF_IFNA_SIGNALING		24	0.411024	1.3812	0.127273	0.153013	1	8239	tags=54%, list=42%, signal=92%
REACTOME_MRNA_3_END_PROCESSING	REACTOME_MRNA_3_END_PROCESSING		31	0.379421	1.37568	0.0769231	0.157136	1	5391	tags=55%, list=27%, signal=75%
KEGG_PENTOSE_PHOSPHATE_PATHWAY	KEGG_PENTOSE_PHOSPHATE_PATHWAY		25	0.393238	1.37339	0.0909091	0.158286	1	4912	tags=44%, list=25%, signal=58%
BIOCARTA_IL12_PATHWAY	BIOCARTA_IL12_PATHWAY		21	0.408223	1.37185	0.108527	0.158855	1	2109	tags=24%, list=11%, signal=27%
PID_RB_1PATHWAY	PID_RB_1PATHWAY		64	0.314763	1.35592	0.0736842	0.171286	1	2557	tags=27%, list=13%, signal=30%
KEGG_STEROID_BIOSYNTHESIS	KEGG_STEROID_BIOSYNTHESIS		15	0.473987	1.35468	0.122581	0.171505	1	5299	tags=53%, list=27%, signal=73%
KEGG_MATURITY_ONSET_DIABETES_OF_THE_YOUNG	KEGG_MATURITY_ONSET_DIABETES_OF_THE_YOUNG		23	0.411053	1.3485	0.113725	0.176397	1	4697	tags=48%, list=24%, signal=63%
PID_A6B1_A6B4_INTEGRIN_PATHWAY	PID_A6B1_A6B4_INTEGRIN_PATHWAY		46	0.346907	1.33913	0.0666667	0.184273	1	3071	tags=39%, list=15%, signal=46%
REACTOME_RNA_POL_III_TRANSCRIPTION_INITIATION_FROM_TYPE_2_PROMOTER	REACTOME_RNA_POL_III_TRANSCRIPTION_INITIATION_FROM_TYPE_2_PROMOTER		23	0.409479	1.33734	0.144105	0.185053	1	5385	tags=57%, list=27%, signal=77%
REACTOME_RIG_I_MDA5_MEDIATED_INDUCTION_OF_IFN_ALPHA_BETA_PATHWAYS	REACTOME_RIG_I_MDA5_MEDIATED_INDUCTION_OF_IFN_ALPHA_BETA_PATHWAYS		71	0.295867	1.33133	0.0348837	0.190149	1	5003	tags=37%, list=25%, signal=49%
REACTOME_FACTORS_INVOLVED_IN_MEGAKARYOCYTE_DEVELOPMENT_AND_PLATELET_PRODUCTION	REACTOME_FACTORS_INVOLVED_IN_MEGAKARYOCYTE_DEVELOPMENT_AND_PLATELET_PRODUCTION		113	0.288869	1.3309	0.0263158	0.189668	1	2570	tags=26%, list=13%, signal=29%
REACTOME_APOPTOTIC_EXECUTION_PHASE	REACTOME_APOPTOTIC_EXECUTION_PHASE		51	0.324436	1.32836	0.0458015	0.191071	1	3999	tags=39%, list=20%, signal=49%
REACTOME_FORMATION_OF_TRANSCRIPTION_COUPLED_NER_TC_NER_REPAIR_COMPLEX	REACTOME_FORMATION_OF_TRANSCRIPTION_COUPLED_NER_TC_NER_REPAIR_COMPLEX		29	0.376353	1.32791	0.106977	0.190584	1	4655	tags=34%, list=23%, signal=45%
REACTOME_DEADENYLATION_OF_MRNA	REACTOME_DEADENYLATION_OF_MRNA		18	0.425926	1.32255	0.129278	0.19506	1	6221	tags=50%, list=31%, signal=73%
REACTOME_PERK_REGULATED_GENE_EXPRESSION	REACTOME_PERK_REGULATED_GENE_EXPRESSION		27	0.392924	1.32003	0.129353	0.196769	1	4420	tags=37%, list=22%, signal=48%
PID_RAC1_PATHWAY	PID_RAC1_PATHWAY		53	0.322792	1.31949	0.0677966	0.196368	1	2532	tags=26%, list=13%, signal=30%
REACTOME_ENOS_ACTIVATION_AND_REGULATION	REACTOME_ENOS_ACTIVATION_AND_REGULATION		17	0.448815	1.31872	0.133117	0.196266	1	4055	tags=47%, list=20%, signal=59%
REACTOME_PURINE_METABOLISM	REACTOME_PURINE_METABOLISM		33	0.354913	1.30085	0.0928962	0.213744	1	3981	tags=33%, list=20%, signal=42%
REACTOME_MHC_CLASS_II_ANTIGEN_PRESENTATION	REACTOME_MHC_CLASS_II_ANTIGEN_PRESENTATION		84	0.279367	1.28729	0.0833333	0.227155	1	1460	tags=17%, list=7%, signal=18%
REACTOME_MEIOTIC_SYNAPSIS	REACTOME_MEIOTIC_SYNAPSIS		48	0.319321	1.28619	0.0820895	0.227287	1	6369	tags=63%, list=32%, signal=92%
REACTOME_NUCLEOTIDE_BINDING_DOMAIN_LEUCINE_RICH_REPEAT_CONTAINING_RECEPTOR_NLR_SIGNALING_PATHWAYS	REACTOME_NUCLEOTIDE_BINDING_DOMAIN_LEUCINE_RICH_REPEAT_CONTAINING_RECEPTOR_NLR_SIGNALING_PATHWAYS		44	0.320026	1.28346	0.0872483	0.229179	1	2442	tags=27%, list=12%, signal=31%
KEGG_BLADDER_CANCER	KEGG_BLADDER_CANCER		41	0.328849	1.27924	0.115646	0.232989	1	3702	tags=37%, list=19%, signal=45%
KEGG_CITRATE_CYCLE_TCA_CYCLE	KEGG_CITRATE_CYCLE_TCA_CYCLE		30	0.349677	1.27638	0.146919	0.235319	1	5412	tags=43%, list=27%, signal=59%
PID_TRAIL_PATHWAY	PID_TRAIL_PATHWAY		28	0.356398	1.2676	0.0913706	0.245102	1	4105	tags=39%, list=21%, signal=49%
REACTOME_MRNA_SPLICING	REACTOME_MRNA_SPLICING		101	0.255768	1.26298	0.037037	0.249468	1	5566	tags=38%, list=28%, signal=52%
REACTOME_ANTIGEN_PRESENTATION_FOLDING_ASSEMBLY_AND_PEPTIDE_LOADING_OF_CLASS_I_MHC	REACTOME_ANTIGEN_PRESENTATION_FOLDING_ASSEMBLY_AND_PEPTIDE_LOADING_OF_CLASS_I_MHC		20	0.38621	1.26284	0.136752	0.248627	1	7217	tags=45%, list=36%, signal=71%
REACTOME_MAP_KINASE_ACTIVATION_IN_TLR_CASCADE	REACTOME_MAP_KINASE_ACTIVATION_IN_TLR_CASCADE		49	0.30386	1.26254	0.104839	0.247931	1	2551	tags=27%, list=13%, signal=30%
KEGG_BASAL_TRANSCRIPTION_FACTORS	KEGG_BASAL_TRANSCRIPTION_FACTORS		33	0.332726	1.26077	0.149733	0.248888	1	4170	tags=42%, list=21%, signal=54%
KEGG_TYPE_I_DIABETES_MELLITUS	KEGG_TYPE_I_DIABETES_MELLITUS		39	0.321001	1.25925	0.119048	0.24978	1	2973	tags=31%, list=15%, signal=36%
PID_ARF_3PATHWAY	PID_ARF_3PATHWAY		19	0.401263	1.24849	0.178295	0.261566	1	3202	tags=32%, list=16%, signal=38%
REACTOME_DOWNSTREAM_SIGNALING_EVENTS_OF_B_CELL_RECEPTOR_BCR	REACTOME_DOWNSTREAM_SIGNALING_EVENTS_OF_B_CELL_RECEPTOR_BCR		91	0.286815	1.24589	0.113208	0.263896	1	5508	tags=40%, list=28%, signal=55%
KEGG_FRUCTOSE_AND_MANNOSE_METABOLISM	KEGG_FRUCTOSE_AND_MANNOSE_METABOLISM		33	0.335926	1.24382	0.15873	0.265331	1	4281	tags=36%, list=22%, signal=46%
PID_PI3KCI_AKT_PATHWAY	PID_PI3KCI_AKT_PATHWAY		35	0.323697	1.24234	0.144509	0.266119	1	2743	tags=26%, list=14%, signal=30%
REACTOME_RNA_POL_III_TRANSCRIPTION	REACTOME_RNA_POL_III_TRANSCRIPTION		33	0.341759	1.24018	0.127551	0.267756	1	5385	tags=48%, list=27%, signal=66%
REACTOME_TRIF_MEDIATED_TLR3_SIGNALING	REACTOME_TRIF_MEDIATED_TLR3_SIGNALING		71	0.27586	1.23432	0.128205	0.274054	1	4472	tags=34%, list=23%, signal=43%
PID_P38_MK2_PATHWAY	PID_P38_MK2_PATHWAY		21	0.372265	1.23204	0.189076	0.275642	1	2361	tags=33%, list=12%, signal=38%
BIOCARTA_HIF_PATHWAY	BIOCARTA_HIF_PATHWAY		15	0.42469	1.22774	0.217082	0.279867	1	301	tags=13%, list=2%, signal=14%
REACTOME_POST_TRANSLATIONAL_MODIFICATION_SYNTHESIS_OF_GPI_ANCHORED_PROTEINS	REACTOME_POST_TRANSLATIONAL_MODIFICATION_SYNTHESIS_OF_GPI_ANCHORED_PROTEINS		25	0.366957	1.22652	0.187817	0.280465	1	3178	tags=32%, list=16%, signal=38%
REACTOME_CYTOKINE_SIGNALING_IN_IMMUNE_SYSTEM	REACTOME_CYTOKINE_SIGNALING_IN_IMMUNE_SYSTEM		258	0.234516	1.22648	0	0.279328	1	4632	tags=35%, list=23%, signal=45%
REACTOME_METABOLISM_OF_AMINO_ACIDS_AND_DERIVATIVES	REACTOME_METABOLISM_OF_AMINO_ACIDS_AND_DERIVATIVES		190	0.23699	1.22299	0	0.282728	1	5775	tags=44%, list=29%, signal=61%
PID_EPHA2_FWD_PATHWAY	PID_EPHA2_FWD_PATHWAY		19	0.387307	1.22088	0.201613	0.284595	1	5373	tags=53%, list=27%, signal=72%
REACTOME_LOSS_OF_NLP_FROM_MITOTIC_CENTROSOMES	REACTOME_LOSS_OF_NLP_FROM_MITOTIC_CENTROSOMES		56	0.293245	1.21769	0.140187	0.287684	1	2688	tags=27%, list=14%, signal=31%
BIOCARTA_NO2IL12_PATHWAY	BIOCARTA_NO2IL12_PATHWAY		17	0.403631	1.21751	0.211679	0.286766	1	185	tags=12%, list=1%, signal=12%
PID_CD8_TCR_DOWNSTREAM_PATHWAY	PID_CD8_TCR_DOWNSTREAM_PATHWAY		65	0.283219	1.21514	0.14	0.288794	1	2298	tags=20%, list=12%, signal=23%
REACTOME_FORMATION_OF_INCISION_COMPLEX_IN_GG_NER	REACTOME_FORMATION_OF_INCISION_COMPLEX_IN_GG_NER		21	0.381467	1.20976	0.195312	0.295141	1	4655	tags=38%, list=23%, signal=50%
REACTOME_N_GLYCAN_ANTENNAE_ELONGATION_IN_THE_MEDIAL_TRANS_GOLGI	REACTOME_N_GLYCAN_ANTENNAE_ELONGATION_IN_THE_MEDIAL_TRANS_GOLGI		17	0.40193	1.20913	0.192308	0.294762	1	5608	tags=41%, list=28%, signal=57%
PID_INSULIN_GLUCOSE_PATHWAY	PID_INSULIN_GLUCOSE_PATHWAY		26	0.340353	1.20474	0.2	0.299806	1	3626	tags=27%, list=18%, signal=33%
KEGG_AUTOIMMUNE_THYROID_DISEASE	KEGG_AUTOIMMUNE_THYROID_DISEASE		47	0.290495	1.20332	0.120567	0.300583	1	5799	tags=38%, list=29%, signal=54%
KEGG_BUTANOATE_METABOLISM	KEGG_BUTANOATE_METABOLISM		33	0.320619	1.19443	0.186047	0.312431	1	1987	tags=24%, list=10%, signal=27%
REACTOME_SYNTHESIS_OF_GLYCOSYLPHOSPHATIDYLINOSITOL_GPI	REACTOME_SYNTHESIS_OF_GLYCOSYLPHOSPHATIDYLINOSITOL_GPI		16	0.394901	1.19096	0.250825	0.316384	1	3178	tags=38%, list=16%, signal=45%
REACTOME_ANTIGEN_PROCESSING_CROSS_PRESENTATION	REACTOME_ANTIGEN_PROCESSING_CROSS_PRESENTATION		71	0.273297	1.19067	0.127907	0.315494	1	6442	tags=46%, list=32%, signal=69%
KEGG_TERPENOID_BACKBONE_BIOSYNTHESIS	KEGG_TERPENOID_BACKBONE_BIOSYNTHESIS		15	0.416771	1.18942	0.231293	0.316022	1	2705	tags=33%, list=14%, signal=39%
REACTOME_MICRORNA_MIRNA_BIOGENESIS	REACTOME_MICRORNA_MIRNA_BIOGENESIS		17	0.385974	1.16686	0.251799	0.348854	1	4569	tags=35%, list=23%, signal=46%
KEGG_ALANINE_ASPARTATE_AND_GLUTAMATE_METABOLISM	KEGG_ALANINE_ASPARTATE_AND_GLUTAMATE_METABOLISM		32	0.314166	1.16661	0.226519	0.347875	1	5337	tags=56%, list=27%, signal=77%
KEGG_OLFACTORY_TRANSDUCTION	KEGG_OLFACTORY_TRANSDUCTION		109	0.243598	1.16344	0.0862069	0.351559	1	6326	tags=53%, list=32%, signal=78%
BIOCARTA_TH1TH2_PATHWAY	BIOCARTA_TH1TH2_PATHWAY		18	0.386645	1.16253	0.269103	0.351478	1	1287	tags=17%, list=6%, signal=18%
REACTOME_SIGNALLING_TO_P38_VIA_RIT_AND_RIN	REACTOME_SIGNALLING_TO_P38_VIA_RIT_AND_RIN		15	0.410051	1.16097	0.261324	0.352625	1	5191	tags=33%, list=26%, signal=45%
PID_FOXO_PATHWAY	PID_FOXO_PATHWAY		49	0.281114	1.15434	0.144068	0.362177	1	2580	tags=22%, list=13%, signal=26%
REACTOME_RNA_POL_III_TRANSCRIPTION_INITIATION_FROM_TYPE_3_PROMOTER	REACTOME_RNA_POL_III_TRANSCRIPTION_INITIATION_FROM_TYPE_3_PROMOTER		26	0.334101	1.14225	0.254808	0.381023	1	3599	tags=35%, list=18%, signal=42%
PID_DELTA_NP63_PATHWAY	PID_DELTA_NP63_PATHWAY		45	0.281661	1.14007	0.206667	0.383189	1	3917	tags=38%, list=20%, signal=47%
REACTOME_GLYCOLYSIS	REACTOME_GLYCOLYSIS		26	0.323421	1.1395	0.254237	0.38274	1	3756	tags=31%, list=19%, signal=38%
REACTOME_TRIGLYCERIDE_BIOSYNTHESIS	REACTOME_TRIGLYCERIDE_BIOSYNTHESIS		38	0.285321	1.1394	0.237805	0.381519	1	1939	tags=29%, list=10%, signal=32%
PID_CD40_PATHWAY	PID_CD40_PATHWAY		31	0.321968	1.13647	0.268041	0.384801	1	4425	tags=32%, list=22%, signal=41%
KEGG_GLYCOSYLPHOSPHATIDYLINOSITOL_GPI_ANCHOR_BIOSYNTHESIS	KEGG_GLYCOSYLPHOSPHATIDYLINOSITOL_GPI_ANCHOR_BIOSYNTHESIS		24	0.33257	1.13554	0.262097	0.384718	1	3178	tags=29%, list=16%, signal=35%
KEGG_SPHINGOLIPID_METABOLISM	KEGG_SPHINGOLIPID_METABOLISM		35	0.311864	1.1265	0.25	0.398558	1	3536	tags=31%, list=18%, signal=38%
REACTOME_APOPTOTIC_CLEAVAGE_OF_CELLULAR_PROTEINS	REACTOME_APOPTOTIC_CLEAVAGE_OF_CELLULAR_PROTEINS		37	0.291242	1.11736	0.259494	0.412666	1	1142	tags=19%, list=6%, signal=20%
REACTOME_METABOLISM_OF_STEROID_HORMONES_AND_VITAMINS_A_AND_D	REACTOME_METABOLISM_OF_STEROID_HORMONES_AND_VITAMINS_A_AND_D		35	0.294693	1.10802	0.275281	0.42752	1	2436	tags=23%, list=12%, signal=26%
REACTOME_METAL_ION_SLC_TRANSPORTERS	REACTOME_METAL_ION_SLC_TRANSPORTERS		22	0.335749	1.10751	0.310757	0.426734	1	6206	tags=41%, list=31%, signal=59%
REACTOME_TIGHT_JUNCTION_INTERACTIONS	REACTOME_TIGHT_JUNCTION_INTERACTIONS		28	0.316836	1.10652	0.298969	0.427009	1	1903	tags=29%, list=10%, signal=32%
KEGG_PENTOSE_AND_GLUCURONATE_INTERCONVERSIONS	KEGG_PENTOSE_AND_GLUCURONATE_INTERCONVERSIONS		15	0.372953	1.09899	0.312057	0.439293	1	2687	tags=40%, list=14%, signal=46%
REACTOME_PHASE_II_CONJUGATION	REACTOME_PHASE_II_CONJUGATION		55	0.264902	1.08657	0.272727	0.461647	1	4595	tags=38%, list=23%, signal=50%
REACTOME_TRANSPORT_OF_VITAMINS_NUCLEOSIDES_AND_RELATED_MOLECULES	REACTOME_TRANSPORT_OF_VITAMINS_NUCLEOSIDES_AND_RELATED_MOLECULES		30	0.30585	1.08629	0.298578	0.460568	1	3136	tags=30%, list=16%, signal=36%
PID_REG_GR_PATHWAY	PID_REG_GR_PATHWAY		80	0.240879	1.0833	0.237288	0.464769	1	2136	tags=20%, list=11%, signal=22%
PID_IL2_STAT5_PATHWAY	PID_IL2_STAT5_PATHWAY		30	0.300216	1.07985	0.32243	0.469889	1	2674	tags=27%, list=13%, signal=31%
PID_SYNDECAN_2_PATHWAY	PID_SYNDECAN_2_PATHWAY		31	0.292732	1.07007	0.321429	0.487408	1	2136	tags=29%, list=11%, signal=32%
REACTOME_RNA_POL_III_CHAIN_ELONGATION	REACTOME_RNA_POL_III_CHAIN_ELONGATION		17	0.341305	1.06922	0.343173	0.487309	1	4569	tags=47%, list=23%, signal=61%
BIOCARTA_EIF_PATHWAY	BIOCARTA_EIF_PATHWAY		16	0.360838	1.06898	0.344371	0.48606	1	6406	tags=44%, list=32%, signal=65%
PID_RETINOIC_ACID_PATHWAY	PID_RETINOIC_ACID_PATHWAY		30	0.294407	1.06311	0.357488	0.496076	1	2175	tags=23%, list=11%, signal=26%
PID_ERBB_NETWORK_PATHWAY	PID_ERBB_NETWORK_PATHWAY		15	0.355784	1.05832	0.407143	0.504273	1	975	tags=20%, list=5%, signal=21%
REACTOME_ZINC_TRANSPORTERS	REACTOME_ZINC_TRANSPORTERS		15	0.360379	1.04967	0.374558	0.520241	1	6206	tags=47%, list=31%, signal=68%
REACTOME_JNK_C_JUN_KINASES_PHOSPHORYLATION_AND_ACTIVATION_MEDIATED_BY_ACTIVATED_HUMAN_TAK1	REACTOME_JNK_C_JUN_KINASES_PHOSPHORYLATION_AND_ACTIVATION_MEDIATED_BY_ACTIVATED_HUMAN_TAK1		16	0.343294	1.04916	0.381818	0.519416	1	1535	tags=25%, list=8%, signal=27%
KEGG_APOPTOSIS	KEGG_APOPTOSIS		86	0.236727	1.04846	0.365079	0.519026	1	3682	tags=34%, list=19%, signal=41%
REACTOME_PYRUVATE_METABOLISM_AND_CITRIC_ACID_TCA_CYCLE	REACTOME_PYRUVATE_METABOLISM_AND_CITRIC_ACID_TCA_CYCLE		40	0.270785	1.04112	0.377358	0.533204	1	7058	tags=58%, list=36%, signal=89%
KEGG_AMYOTROPHIC_LATERAL_SCLEROSIS_ALS	KEGG_AMYOTROPHIC_LATERAL_SCLEROSIS_ALS		52	0.254865	1.03814	0.346154	0.537603	1	2008	tags=25%, list=10%, signal=28%
PID_TCR_CALCIUM_PATHWAY	PID_TCR_CALCIUM_PATHWAY		28	0.280952	1.01757	0.455752	0.581043	1	3240	tags=29%, list=16%, signal=34%
PID_HIF2PATHWAY	PID_HIF2PATHWAY		33	0.284911	1.0156	0.423913	0.582913	1	2573	tags=30%, list=13%, signal=35%
PID_TNF_PATHWAY	PID_TNF_PATHWAY		45	0.249915	1.00443	0.449275	0.606711	1	3879	tags=33%, list=20%, signal=41%
PID_ECADHERIN_KERATINOCYTE_PATHWAY	PID_ECADHERIN_KERATINOCYTE_PATHWAY		19	0.316601	1.00204	0.431373	0.610282	1	680	tags=16%, list=3%, signal=16%
KEGG_PROXIMAL_TUBULE_BICARBONATE_RECLAMATION	KEGG_PROXIMAL_TUBULE_BICARBONATE_RECLAMATION		23	0.295799	1.00044	0.45098	0.611858	1	1447	tags=26%, list=7%, signal=28%
REACTOME_ANTIGEN_PROCESSING_UBIQUITINATION_PROTEASOME_DEGRADATION	REACTOME_ANTIGEN_PROCESSING_UBIQUITINATION_PROTEASOME_DEGRADATION		195	0.18637	0.998973	0.571429	0.613158	1	3619	tags=21%, list=18%, signal=25%
REACTOME_GLUCONEOGENESIS	REACTOME_GLUCONEOGENESIS		31	0.270525	0.992634	0.40201	0.625049	1	2241	tags=29%, list=11%, signal=33%
KEGG_GALACTOSE_METABOLISM	KEGG_GALACTOSE_METABOLISM		26	0.284344	0.991971	0.47	0.624706	1	5086	tags=38%, list=26%, signal=52%
KEGG_NATURAL_KILLER_CELL_MEDIATED_CYTOTOXICITY	KEGG_NATURAL_KILLER_CELL_MEDIATED_CYTOTOXICITY		125	0.203499	0.988782	0.53125	0.629757	1	4914	tags=37%, list=25%, signal=49%
BIOCARTA_IL22BP_PATHWAY	BIOCARTA_IL22BP_PATHWAY		16	0.322723	0.988096	0.478261	0.62935	1	2109	tags=25%, list=11%, signal=28%
KEGG_ARGININE_AND_PROLINE_METABOLISM	KEGG_ARGININE_AND_PROLINE_METABOLISM		51	0.230721	0.986	0.451128	0.632354	1	4759	tags=35%, list=24%, signal=46%
REACTOME_NFKB_AND_MAP_KINASES_ACTIVATION_MEDIATED_BY_TLR4_SIGNALING_REPERTOIRE	REACTOME_NFKB_AND_MAP_KINASES_ACTIVATION_MEDIATED_BY_TLR4_SIGNALING_REPERTOIRE		68	0.228371	0.984103	0.506173	0.634508	1	2651	tags=22%, list=13%, signal=25%
BIOCARTA_ARAP_PATHWAY	BIOCARTA_ARAP_PATHWAY		17	0.315608	0.981895	0.478599	0.637477	1	3156	tags=35%, list=16%, signal=42%
REACTOME_GRB2_EVENTS_IN_ERBB2_SIGNALING	REACTOME_GRB2_EVENTS_IN_ERBB2_SIGNALING		22	0.301058	0.981332	0.446352	0.636615	1	1560	tags=18%, list=8%, signal=20%
REACTOME_PEROXISOMAL_LIPID_METABOLISM	REACTOME_PEROXISOMAL_LIPID_METABOLISM		20	0.309283	0.978733	0.48249	0.640791	1	6106	tags=50%, list=31%, signal=72%
BIOCARTA_STEM_PATHWAY	BIOCARTA_STEM_PATHWAY		15	0.327838	0.962098	0.525952	0.677712	1	4571	tags=27%, list=23%, signal=35%
KEGG_GLYOXYLATE_AND_DICARBOXYLATE_METABOLISM	KEGG_GLYOXYLATE_AND_DICARBOXYLATE_METABOLISM		16	0.332946	0.960065	0.483871	0.680338	1	6715	tags=63%, list=34%, signal=94%
BIOCARTA_IL17_PATHWAY	BIOCARTA_IL17_PATHWAY		15	0.329949	0.960003	0.494983	0.678202	1	872	tags=13%, list=4%, signal=14%
KEGG_SPLICEOSOME	KEGG_SPLICEOSOME		115	0.199395	0.955011	0.555556	0.687681	1	5804	tags=37%, list=29%, signal=53%
BIOCARTA_HCMV_PATHWAY	BIOCARTA_HCMV_PATHWAY		17	0.319577	0.948771	0.514706	0.699843	1	5191	tags=53%, list=26%, signal=72%
PID_WNT_CANONICAL_PATHWAY	PID_WNT_CANONICAL_PATHWAY		19	0.30033	0.946062	0.559387	0.70317	1	2077	tags=21%, list=10%, signal=23%
PID_FAS_PATHWAY	PID_FAS_PATHWAY		38	0.250257	0.945444	0.528662	0.702336	1	2442	tags=24%, list=12%, signal=27%
PID_PRL_SIGNALING_EVENTS_PATHWAY	PID_PRL_SIGNALING_EVENTS_PATHWAY		23	0.289461	0.945437	0.520548	0.70007	1	839	tags=17%, list=4%, signal=18%
PID_PI3K_PLC_TRK_PATHWAY	PID_PI3K_PLC_TRK_PATHWAY		35	0.246503	0.941325	0.552941	0.707439	1	2901	tags=23%, list=15%, signal=27%
BIOCARTA_ACH_PATHWAY	BIOCARTA_ACH_PATHWAY		16	0.31141	0.934197	0.56383	0.721404	1	6047	tags=50%, list=30%, signal=72%
KEGG_AMINO_SUGAR_AND_NUCLEOTIDE_SUGAR_METABOLISM	KEGG_AMINO_SUGAR_AND_NUCLEOTIDE_SUGAR_METABOLISM		42	0.230031	0.933995	0.573248	0.719522	1	4588	tags=36%, list=23%, signal=46%
BIOCARTA_CHEMICAL_PATHWAY	BIOCARTA_CHEMICAL_PATHWAY		22	0.287735	0.93129	0.538462	0.723222	1	2008	tags=27%, list=10%, signal=30%
PID_HNF3B_PATHWAY	PID_HNF3B_PATHWAY		44	0.230658	0.928224	0.586466	0.728206	1	4089	tags=34%, list=21%, signal=43%
REACTOME_SIGNALING_BY_SCF_KIT	REACTOME_SIGNALING_BY_SCF_KIT		75	0.211107	0.924001	0.623656	0.73582	1	2109	tags=16%, list=11%, signal=18%
PID_TELOMERASE_PATHWAY	PID_TELOMERASE_PATHWAY		67	0.217651	0.921396	0.630952	0.739181	1	2674	tags=18%, list=13%, signal=21%
PID_CERAMIDE_PATHWAY	PID_CERAMIDE_PATHWAY		48	0.22098	0.918189	0.712121	0.74397	1	4425	tags=35%, list=22%, signal=45%
KEGG_UBIQUITIN_MEDIATED_PROTEOLYSIS	KEGG_UBIQUITIN_MEDIATED_PROTEOLYSIS		132	0.186811	0.910929	0.689655	0.757822	1	5182	tags=27%, list=26%, signal=37%
REACTOME_STEROID_HORMONES	REACTOME_STEROID_HORMONES		29	0.251068	0.904644	0.617511	0.769622	1	4450	tags=34%, list=22%, signal=44%
KEGG_RIBOSOME	KEGG_RIBOSOME		75	0.201198	0.884902	0.775281	0.811839	1	2983	tags=9%, list=15%, signal=11%
REACTOME_SLC_MEDIATED_TRANSMEMBRANE_TRANSPORT	REACTOME_SLC_MEDIATED_TRANSMEMBRANE_TRANSPORT		233	0.171758	0.878718	0.8	0.822518	1	4416	tags=29%, list=22%, signal=37%
REACTOME_TRAF6_MEDIATED_INDUCTION_OF_NFKB_AND_MAP_KINASES_UPON_TLR7_8_OR_9_ACTIVATION	REACTOME_TRAF6_MEDIATED_INDUCTION_OF_NFKB_AND_MAP_KINASES_UPON_TLR7_8_OR_9_ACTIVATION		73	0.192957	0.876554	0.752941	0.825024	1	4582	tags=30%, list=23%, signal=39%
REACTOME_INFLUENZA_VIRAL_RNA_TRANSCRIPTION_AND_REPLICATION	REACTOME_INFLUENZA_VIRAL_RNA_TRANSCRIPTION_AND_REPLICATION		89	0.195304	0.87447	0.730769	0.827114	1	10888	tags=49%, list=55%, signal=109%
BIOCARTA_MAL_PATHWAY	BIOCARTA_MAL_PATHWAY		19	0.274116	0.873072	0.672535	0.827504	1	5191	tags=42%, list=26%, signal=57%
REACTOME_REGULATION_OF_BETA_CELL_DEVELOPMENT	REACTOME_REGULATION_OF_BETA_CELL_DEVELOPMENT		28	0.243967	0.87086	0.692982	0.829742	1	686	tags=14%, list=3%, signal=15%
REACTOME_RNA_POL_III_TRANSCRIPTION_TERMINATION	REACTOME_RNA_POL_III_TRANSCRIPTION_TERMINATION		19	0.275668	0.86551	0.615385	0.838335	1	4830	tags=47%, list=24%, signal=63%
REACTOME_LATENT_INFECTION_OF_HOMO_SAPIENS_WITH_MYCOBACTERIUM_TUBERCULOSIS	REACTOME_LATENT_INFECTION_OF_HOMO_SAPIENS_WITH_MYCOBACTERIUM_TUBERCULOSIS		30	0.244266	0.865314	0.703297	0.836158	1	4009	tags=23%, list=20%, signal=29%
KEGG_CYSTEINE_AND_METHIONINE_METABOLISM	KEGG_CYSTEINE_AND_METHIONINE_METABOLISM		34	0.232263	0.855798	0.671958	0.85349	1	4519	tags=41%, list=23%, signal=53%
REACTOME_BIOSYNTHESIS_OF_THE_N_GLYCAN_PRECURSOR_DOLICHOL_LIPID_LINKED_OLIGOSACCHARIDE_LLO_AND_TRANSFER_TO_A_NASCENT_PROTEIN	REACTOME_BIOSYNTHESIS_OF_THE_N_GLYCAN_PRECURSOR_DOLICHOL_LIPID_LINKED_OLIGOSACCHARIDE_LLO_AND_TRANSFER_TO_A_NASCENT_PROTEIN		26	0.256348	0.855288	0.694444	0.8519	1	4235	tags=38%, list=21%, signal=49%
REACTOME_REGULATION_OF_HYPOXIA_INDUCIBLE_FACTOR_HIF_BY_OXYGEN	REACTOME_REGULATION_OF_HYPOXIA_INDUCIBLE_FACTOR_HIF_BY_OXYGEN		23	0.256293	0.854187	0.699482	0.851771	1	2416	tags=17%, list=12%, signal=20%
KEGG_PANTOTHENATE_AND_COA_BIOSYNTHESIS	KEGG_PANTOTHENATE_AND_COA_BIOSYNTHESIS		16	0.291609	0.853013	0.668942	0.851181	1	2928	tags=25%, list=15%, signal=29%
REACTOME_SIGNALING_BY_THE_B_CELL_RECEPTOR_BCR	REACTOME_SIGNALING_BY_THE_B_CELL_RECEPTOR_BCR		118	0.17994	0.843513	0.888889	0.867421	1	3652	tags=24%, list=18%, signal=29%
REACTOME_REGULATION_OF_GENE_EXPRESSION_IN_BETA_CELLS	REACTOME_REGULATION_OF_GENE_EXPRESSION_IN_BETA_CELLS		19	0.269283	0.839538	0.676	0.872605	1	4697	tags=47%, list=24%, signal=62%
REACTOME_SHC1_EVENTS_IN_EGFR_SIGNALING	REACTOME_SHC1_EVENTS_IN_EGFR_SIGNALING		15	0.292069	0.838616	0.697674	0.871646	1	5191	tags=33%, list=26%, signal=45%
REACTOME_NEGATIVE_REGULATORS_OF_RIG_I_MDA5_SIGNALING	REACTOME_NEGATIVE_REGULATORS_OF_RIG_I_MDA5_SIGNALING		30	0.232318	0.838456	0.779343	0.869367	1	4996	tags=33%, list=25%, signal=44%
KEGG_GLUTATHIONE_METABOLISM	KEGG_GLUTATHIONE_METABOLISM		47	0.207677	0.834604	0.817518	0.87387	1	3831	tags=30%, list=19%, signal=37%
REACTOME_CLASS_I_MHC_MEDIATED_ANTIGEN_PROCESSING_PRESENTATION	REACTOME_CLASS_I_MHC_MEDIATED_ANTIGEN_PROCESSING_PRESENTATION		232	0.157857	0.833557	1	0.873248	1	3662	tags=19%, list=18%, signal=24%
PID_CDC42_PATHWAY	PID_CDC42_PATHWAY		70	0.193291	0.832451	0.82716	0.872561	1	5887	tags=40%, list=30%, signal=57%
PID_ERBB2_ERBB3_PATHWAY	PID_ERBB2_ERBB3_PATHWAY		44	0.211911	0.831169	0.807453	0.87219	1	3192	tags=23%, list=16%, signal=27%
REACTOME_SIGNALLING_TO_RAS	REACTOME_SIGNALLING_TO_RAS		27	0.238891	0.829679	0.728814	0.872667	1	4293	tags=33%, list=22%, signal=42%
REACTOME_GLUTATHIONE_CONJUGATION	REACTOME_GLUTATHIONE_CONJUGATION		21	0.247243	0.8157	0.732824	0.895698	1	4595	tags=38%, list=23%, signal=50%
PID_ERB_GENOMIC_PATHWAY	PID_ERB_GENOMIC_PATHWAY		15	0.277126	0.811134	0.710247	0.901247	1	3146	tags=27%, list=16%, signal=32%
KEGG_STARCH_AND_SUCROSE_METABOLISM	KEGG_STARCH_AND_SUCROSE_METABOLISM		36	0.216319	0.808242	0.793478	0.903633	1	3322	tags=25%, list=17%, signal=30%
REACTOME_UNFOLDED_PROTEIN_RESPONSE	REACTOME_UNFOLDED_PROTEIN_RESPONSE		75	0.183253	0.806168	0.924731	0.904728	1	6142	tags=29%, list=31%, signal=42%
KEGG_TOLL_LIKE_RECEPTOR_SIGNALING_PATHWAY	KEGG_TOLL_LIKE_RECEPTOR_SIGNALING_PATHWAY		99	0.166779	0.804838	0.939394	0.904227	1	2529	tags=17%, list=13%, signal=20%
KEGG_PYRUVATE_METABOLISM	KEGG_PYRUVATE_METABOLISM		39	0.206931	0.804553	0.831325	0.902026	1	2088	tags=18%, list=11%, signal=20%
REACTOME_SMAD2_SMAD3_SMAD4_HETEROTRIMER_REGULATES_TRANSCRIPTION	REACTOME_SMAD2_SMAD3_SMAD4_HETEROTRIMER_REGULATES_TRANSCRIPTION		25	0.23734	0.798776	0.74026	0.909085	1	1707	tags=20%, list=9%, signal=22%
KEGG_LYSINE_DEGRADATION	KEGG_LYSINE_DEGRADATION		44	0.200161	0.79228	0.878981	0.91692	1	1987	tags=16%, list=10%, signal=18%
REACTOME_SHC1_EVENTS_IN_ERBB4_SIGNALING	REACTOME_SHC1_EVENTS_IN_ERBB4_SIGNALING		20	0.243719	0.79211	0.782787	0.914582	1	1560	tags=15%, list=8%, signal=16%
KEGG_NITROGEN_METABOLISM	KEGG_NITROGEN_METABOLISM		22	0.238748	0.791913	0.781116	0.912346	1	1907	tags=18%, list=10%, signal=20%
PID_BETA_CATENIN_DEG_PATHWAY	PID_BETA_CATENIN_DEG_PATHWAY		17	0.263065	0.791697	0.792308	0.910094	1	6712	tags=47%, list=34%, signal=71%
REACTOME_TAK1_ACTIVATES_NFKB_BY_PHOSPHORYLATION_AND_ACTIVATION_OF_IKKS_COMPLEX	REACTOME_TAK1_ACTIVATES_NFKB_BY_PHOSPHORYLATION_AND_ACTIVATION_OF_IKKS_COMPLEX		22	0.237194	0.78453	0.807692	0.918725	1	6477	tags=41%, list=33%, signal=61%
PID_IL1_PATHWAY	PID_IL1_PATHWAY		32	0.216746	0.783028	0.819512	0.918506	1	4582	tags=41%, list=23%, signal=53%
REACTOME_NONSENSE_MEDIATED_DECAY_ENHANCED_BY_THE_EXON_JUNCTION_COMPLEX	REACTOME_NONSENSE_MEDIATED_DECAY_ENHANCED_BY_THE_EXON_JUNCTION_COMPLEX		93	0.166355	0.781839	0.929825	0.917714	1	6435	tags=23%, list=32%, signal=33%
REACTOME_SYNTHESIS_OF_PC	REACTOME_SYNTHESIS_OF_PC		18	0.252195	0.777707	0.773381	0.92141	1	4056	tags=28%, list=20%, signal=35%
BIOCARTA_PTDINS_PATHWAY	BIOCARTA_PTDINS_PATHWAY		23	0.24403	0.777021	0.797468	0.919717	1	3741	tags=26%, list=19%, signal=32%
BIOCARTA_PTEN_PATHWAY	BIOCARTA_PTEN_PATHWAY		18	0.251847	0.776273	0.772894	0.918264	1	2414	tags=17%, list=12%, signal=19%
BIOCARTA_GLEEVEC_PATHWAY	BIOCARTA_GLEEVEC_PATHWAY		23	0.234261	0.774509	0.816964	0.918154	1	4105	tags=35%, list=21%, signal=44%
BIOCARTA_CERAMIDE_PATHWAY	BIOCARTA_CERAMIDE_PATHWAY		22	0.233591	0.771392	0.789683	0.919897	1	5191	tags=41%, list=26%, signal=55%
PID_HIF1A_PATHWAY	PID_HIF1A_PATHWAY		18	0.249402	0.769805	0.818182	0.919654	1	7424	tags=56%, list=37%, signal=89%
BIOCARTA_PYK2_PATHWAY	BIOCARTA_PYK2_PATHWAY		26	0.222517	0.759891	0.834821	0.931337	1	5373	tags=50%, list=27%, signal=68%
KEGG_RIBOFLAVIN_METABOLISM	KEGG_RIBOFLAVIN_METABOLISM		16	0.252692	0.759048	0.792642	0.929854	1	4646	tags=31%, list=23%, signal=41%
REACTOME_IL1_SIGNALING	REACTOME_IL1_SIGNALING		38	0.201614	0.756208	0.89441	0.931152	1	4582	tags=34%, list=23%, signal=44%
REACTOME_METABOLISM_OF_PROTEINS	REACTOME_METABOLISM_OF_PROTEINS		396	0.14364	0.750663	1	0.935877	1	3492	tags=17%, list=18%, signal=20%
REACTOME_TRANSFERRIN_ENDOCYTOSIS_AND_RECYCLING	REACTOME_TRANSFERRIN_ENDOCYTOSIS_AND_RECYCLING		24	0.220669	0.746412	0.835556	0.938504	1	4883	tags=25%, list=25%, signal=33%
REACTOME_INFLAMMASOMES	REACTOME_INFLAMMASOMES		16	0.247115	0.739815	0.813149	0.943909	1	3879	tags=38%, list=20%, signal=47%
PID_HDAC_CLASSI_PATHWAY	PID_HDAC_CLASSI_PATHWAY		66	0.168617	0.736681	0.912621	0.944935	1	6712	tags=36%, list=34%, signal=55%
BIOCARTA_TNFR2_PATHWAY	BIOCARTA_TNFR2_PATHWAY		18	0.240537	0.728405	0.862191	0.951824	1	5003	tags=28%, list=25%, signal=37%
REACTOME_ARMS_MEDIATED_ACTIVATION	REACTOME_ARMS_MEDIATED_ACTIVATION		17	0.228457	0.718991	0.823129	0.959298	1	2901	tags=18%, list=15%, signal=21%
REACTOME_PIP3_ACTIVATES_AKT_SIGNALING	REACTOME_PIP3_ACTIVATES_AKT_SIGNALING		27	0.194038	0.685802	0.925234	0.987537	1	1821	tags=15%, list=9%, signal=16%
REACTOME_BASIGIN_INTERACTIONS	REACTOME_BASIGIN_INTERACTIONS		24	0.211359	0.684652	0.914027	0.986016	1	2590	tags=21%, list=13%, signal=24%
REACTOME_INSULIN_RECEPTOR_RECYCLING	REACTOME_INSULIN_RECEPTOR_RECYCLING		22	0.209622	0.684049	0.901186	0.983834	1	4883	tags=23%, list=25%, signal=30%
REACTOME_BRANCHED_CHAIN_AMINO_ACID_CATABOLISM	REACTOME_BRANCHED_CHAIN_AMINO_ACID_CATABOLISM		17	0.225233	0.679542	0.880702	0.984888	1	9473	tags=71%, list=48%, signal=135%
BIOCARTA_RARRXR_PATHWAY	BIOCARTA_RARRXR_PATHWAY		15	0.22675	0.678178	0.885246	0.983385	1	10341	tags=73%, list=52%, signal=153%
REACTOME_PROLONGED_ERK_ACTIVATION_EVENTS	REACTOME_PROLONGED_ERK_ACTIVATION_EVENTS		19	0.209545	0.676566	0.897638	0.982122	1	2901	tags=16%, list=15%, signal=18%
REACTOME_TCA_CYCLE_AND_RESPIRATORY_ELECTRON_TRANSPORT	REACTOME_TCA_CYCLE_AND_RESPIRATORY_ELECTRON_TRANSPORT		119	0.140054	0.672512	1	0.982439	1	7513	tags=34%, list=38%, signal=54%
BIOCARTA_BARRESTIN_SRC_PATHWAY	BIOCARTA_BARRESTIN_SRC_PATHWAY		15	0.228536	0.660868	0.857143	0.988393	1	5373	tags=40%, list=27%, signal=55%
REACTOME_PEPTIDE_CHAIN_ELONGATION	REACTOME_PEPTIDE_CHAIN_ELONGATION		73	0.151135	0.658163	1	0.987728	1	16860	tags=100%, list=85%, signal=661%
BIOCARTA_EPO_PATHWAY	BIOCARTA_EPO_PATHWAY		19	0.208461	0.652952	0.926923	0.988383	1	2901	tags=21%, list=15%, signal=25%
KEGG_PRIMARY_IMMUNODEFICIENCY	KEGG_PRIMARY_IMMUNODEFICIENCY		35	0.172357	0.646457	0.973118	0.989543	1	2845	tags=14%, list=14%, signal=17%
REACTOME_TRAF6_MEDIATED_NFKB_ACTIVATION	REACTOME_TRAF6_MEDIATED_NFKB_ACTIVATION		20	0.198729	0.644052	0.937238	0.9885	1	4494	tags=30%, list=23%, signal=39%
BIOCARTA_RELA_PATHWAY	BIOCARTA_RELA_PATHWAY		16	0.2201	0.643111	0.914191	0.986452	1	10630	tags=63%, list=54%, signal=134%
REACTOME_SRP_DEPENDENT_COTRANSLATIONAL_PROTEIN_TARGETING_TO_MEMBRANE	REACTOME_SRP_DEPENDENT_COTRANSLATIONAL_PROTEIN_TARGETING_TO_MEMBRANE		96	0.134251	0.637874	1	0.986832	1	17197	tags=100%, list=87%, signal=745%
BIOCARTA_CD40_PATHWAY	BIOCARTA_CD40_PATHWAY		15	0.216789	0.633868	0.939597	0.986485	1	15549	tags=100%, list=78%, signal=461%
REACTOME_TRANSPORT_TO_THE_GOLGI_AND_SUBSEQUENT_MODIFICATION	REACTOME_TRANSPORT_TO_THE_GOLGI_AND_SUBSEQUENT_MODIFICATION		32	0.165418	0.615668	0.983696	0.993175	1	1738	tags=13%, list=9%, signal=14%
BIOCARTA_TALL1_PATHWAY	BIOCARTA_TALL1_PATHWAY		15	0.208679	0.600286	0.95	0.996993	1	4425	tags=33%, list=22%, signal=43%
BIOCARTA_NFKB_PATHWAY	BIOCARTA_NFKB_PATHWAY		23	0.17721	0.594297	0.961702	0.996742	1	7301	tags=48%, list=37%, signal=76%
REACTOME_RESPIRATORY_ELECTRON_TRANSPORT_ATP_SYNTHESIS_BY_CHEMIOSMOTIC_COUPLING_AND_HEAT_PRODUCTION_BY_UNCOUPLING_PROTEINS_	REACTOME_RESPIRATORY_ELECTRON_TRANSPORT_ATP_SYNTHESIS_BY_CHEMIOSMOTIC_COUPLING_AND_HEAT_PRODUCTION_BY_UNCOUPLING_PROTEINS_		83	0.127695	0.588963	1	0.99621	1	16247	tags=99%, list=82%, signal=542%
BIOCARTA_MTOR_PATHWAY	BIOCARTA_MTOR_PATHWAY		23	0.165206	0.561466	0.975962	1	1	4374	tags=22%, list=22%, signal=28%
REACTOME_ASSOCIATION_OF_TRIC_CCT_WITH_TARGET_PROTEINS_DURING_BIOSYNTHESIS	REACTOME_ASSOCIATION_OF_TRIC_CCT_WITH_TARGET_PROTEINS_DURING_BIOSYNTHESIS		24	0.165301	0.560427	0.984615	1	1	4933	tags=25%, list=25%, signal=33%
PID_RHODOPSIN_PATHWAY	PID_RHODOPSIN_PATHWAY		24	0.156631	0.546364	0.995516	1	1	7426	tags=46%, list=37%, signal=73%
REACTOME_RESPIRATORY_ELECTRON_TRANSPORT	REACTOME_RESPIRATORY_ELECTRON_TRANSPORT		66	0.116099	0.52269	1	1	1	15500	tags=97%, list=78%, signal=441%
REACTOME_3_UTR_MEDIATED_TRANSLATIONAL_REGULATION	REACTOME_3_UTR_MEDIATED_TRANSLATIONAL_REGULATION		93	0.101736	0.488275	0.984615	1	1	17839	tags=100%, list=90%, signal=982%
REACTOME_XENOBIOTICS	REACTOME_XENOBIOTICS		15	0.160272	0.472639	0.996516	1	1	16670	tags=100%, list=84%, signal=624%
KEGG_PROTEIN_EXPORT	KEGG_PROTEIN_EXPORT		23	0.133757	0.442065	0.995392	1	1	17197	tags=100%, list=87%, signal=747%
REACTOME_ACTIVATION_OF_THE_MRNA_UPON_BINDING_OF_THE_CAP_BINDING_COMPLEX_AND_EIFS_AND_SUBSEQUENT_BINDING_TO_43S	REACTOME_ACTIVATION_OF_THE_MRNA_UPON_BINDING_OF_THE_CAP_BINDING_COMPLEX_AND_EIFS_AND_SUBSEQUENT_BINDING_TO_43S		51	0.10152	0.413793	1	1	1	17839	tags=100%, list=90%, signal=985%
REACTOME_TRANSLATION	REACTOME_TRANSLATION		131	0.0705157	0.344092	1	0.999984	1	10696	tags=46%, list=54%, signal=99%
REACTOME_CELL_CYCLE	REACTOME_CELL_CYCLE		369	0.566011			1	0	2580	tags=43%, list=13%, signal=48%

## Sheet: gesa_report_for_Low_score_1470
Table S2.24-lncRNA signature related signaling pathways with negative enrichment score ranked by enrichment score.
NAME	GS<br> follow link to MSigDB	GS DETAILS	SIZE	ES	NES	NOM p-val	FDR q-val	FWER p-val	RANK AT MAX	LEADING EDGE
NABA_CORE_MATRISOME	NABA_CORE_MATRISOME	Details ...	265	-0.718418	-2.37616	0	0	0	2825	tags=51%, list=14%, signal=59%
NABA_ECM_GLYCOPROTEINS	NABA_ECM_GLYCOPROTEINS	Details ...	186	-0.713056	-2.32722	0	0	0	2310	tags=47%, list=12%, signal=52%
REACTOME_COLLAGEN_FORMATION	REACTOME_COLLAGEN_FORMATION	Details ...	56	-0.7598	-2.27141	0	0	0	2873	tags=61%, list=14%, signal=71%
NABA_COLLAGENS	NABA_COLLAGENS	Details ...	44	-0.752275	-2.14605	0	0	0	2803	tags=64%, list=14%, signal=74%
REACTOME_EXTRACELLULAR_MATRIX_ORGANIZATION	REACTOME_EXTRACELLULAR_MATRIX_ORGANIZATION	Details ...	84	-0.686094	-2.1354	0	0	0	2946	tags=49%, list=15%, signal=57%
REACTOME_MUSCLE_CONTRACTION	REACTOME_MUSCLE_CONTRACTION	Details ...	44	-0.74864	-2.10944	0	0	0	1232	tags=39%, list=6%, signal=41%
REACTOME_CHONDROITIN_SULFATE_DERMATAN_SULFATE_METABOLISM	REACTOME_CHONDROITIN_SULFATE_DERMATAN_SULFATE_METABOLISM	Details ...	47	-0.725877	-2.10208	0	0	0	3841	tags=64%, list=19%, signal=79%
NABA_PROTEOGLYCANS	NABA_PROTEOGLYCANS	Details ...	35	-0.765773	-2.0975	0	0	0	1327	tags=37%, list=7%, signal=40%
REACTOME_SMOOTH_MUSCLE_CONTRACTION	REACTOME_SMOOTH_MUSCLE_CONTRACTION	Details ...	21	-0.82458	-2.06262	0	0	0	1188	tags=52%, list=6%, signal=56%
PID_INTEGRIN1_PATHWAY	PID_INTEGRIN1_PATHWAY	Details ...	66	-0.678847	-2.04649	0	0	0	2803	tags=55%, list=14%, signal=63%
REACTOME_CGMP_EFFECTS	REACTOME_CGMP_EFFECTS	Details ...	19	-0.819306	-2.04025	0	0	0	2194	tags=68%, list=11%, signal=77%
REACTOME_NITRIC_OXIDE_STIMULATES_GUANYLATE_CYCLASE	REACTOME_NITRIC_OXIDE_STIMULATES_GUANYLATE_CYCLASE	Details ...	25	-0.784374	-2.02784	0	5.90819e-05	0.001	2194	tags=64%, list=11%, signal=72%
KEGG_ECM_RECEPTOR_INTERACTION	KEGG_ECM_RECEPTOR_INTERACTION	Details ...	83	-0.6446	-2.00434	0	0.00010799	0.002	3191	tags=52%, list=16%, signal=61%
PID_SYNDECAN_1_PATHWAY	PID_SYNDECAN_1_PATHWAY	Details ...	46	-0.694156	-2.00114	0	0.00010079	0.002	2803	tags=50%, list=14%, signal=58%
PID_AVB3_INTEGRIN_PATHWAY	PID_AVB3_INTEGRIN_PATHWAY	Details ...	75	-0.648972	-1.99471	0	0.000141997	0.003	3537	tags=52%, list=18%, signal=63%
NABA_BASEMENT_MEMBRANES	NABA_BASEMENT_MEMBRANES	Details ...	40	-0.71673	-1.99444	0	0.000133644	0.003	3047	tags=60%, list=15%, signal=71%
KEGG_GLYCOSAMINOGLYCAN_BIOSYNTHESIS_CHONDROITIN_SULFATE	KEGG_GLYCOSAMINOGLYCAN_BIOSYNTHESIS_CHONDROITIN_SULFATE	Details ...	22	-0.764299	-1.97672	0	0.000294314	0.007	3385	tags=64%, list=17%, signal=77%
REACTOME_NCAM1_INTERACTIONS	REACTOME_NCAM1_INTERACTIONS	Details ...	39	-0.701183	-1.9642	0	0.000480437	0.012	2803	tags=51%, list=14%, signal=60%
KEGG_VASCULAR_SMOOTH_MUSCLE_CONTRACTION	KEGG_VASCULAR_SMOOTH_MUSCLE_CONTRACTION	Details ...	108	-0.622246	-1.9628	0	0.000533672	0.014	2970	tags=38%, list=15%, signal=44%
REACTOME_RESPONSE_TO_ELEVATED_PLATELET_CYTOSOLIC_CA2_	REACTOME_RESPONSE_TO_ELEVATED_PLATELET_CYTOSOLIC_CA2_	Details ...	77	-0.642719	-1.95863	0	0.000544164	0.015	3476	tags=44%, list=18%, signal=53%
REACTOME_CHONDROITIN_SULFATE_BIOSYNTHESIS	REACTOME_CHONDROITIN_SULFATE_BIOSYNTHESIS		19	-0.790188	-1.95419	0	0.000553702	0.016	2733	tags=68%, list=14%, signal=79%
REACTOME_INTEGRIN_CELL_SURFACE_INTERACTIONS	REACTOME_INTEGRIN_CELL_SURFACE_INTERACTIONS		79	-0.63722	-1.95336	0	0.000529628	0.016	2803	tags=44%, list=14%, signal=51%
KEGG_DILATED_CARDIOMYOPATHY	KEGG_DILATED_CARDIOMYOPATHY		90	-0.610727	-1.91454	0	0.00151391	0.046	2577	tags=36%, list=13%, signal=41%
REACTOME_GLYCOSAMINOGLYCAN_METABOLISM	REACTOME_GLYCOSAMINOGLYCAN_METABOLISM		108	-0.596639	-1.89623	0	0.00224042	0.069	3403	tags=40%, list=17%, signal=48%
KEGG_HYPERTROPHIC_CARDIOMYOPATHY_HCM	KEGG_HYPERTROPHIC_CARDIOMYOPATHY_HCM		83	-0.615159	-1.89176	0	0.00244299	0.076	2577	tags=35%, list=13%, signal=40%
PID_INTEGRIN3_PATHWAY	PID_INTEGRIN3_PATHWAY		43	-0.666399	-1.88779	0	0.00263061	0.085	3502	tags=63%, list=18%, signal=76%
BIOCARTA_INTRINSIC_PATHWAY	BIOCARTA_INTRINSIC_PATHWAY		23	-0.725025	-1.87838	0	0.00294286	0.098	3407	tags=61%, list=17%, signal=73%
REACTOME_PLATELET_HOMEOSTASIS	REACTOME_PLATELET_HOMEOSTASIS		75	-0.614476	-1.87244	0	0.00349074	0.119	2480	tags=35%, list=12%, signal=39%
BIOCARTA_AMI_PATHWAY	BIOCARTA_AMI_PATHWAY		20	-0.747221	-1.8629	0	0.00392766	0.138	3407	tags=60%, list=17%, signal=72%
REACTOME_REGULATION_OF_INSULIN_SECRETION	REACTOME_REGULATION_OF_INSULIN_SECRETION		87	-0.600152	-1.84638	0	0.00526027	0.191	2480	tags=32%, list=12%, signal=37%
KEGG_FOCAL_ADHESION	KEGG_FOCAL_ADHESION		198	-0.565006	-1.84329	0	0.00540358	0.204	4030	tags=44%, list=20%, signal=55%
REACTOME_PHOSPHOLIPASE_C_MEDIATED_CASCADE	REACTOME_PHOSPHOLIPASE_C_MEDIATED_CASCADE		51	-0.626862	-1.83816	0	0.00594873	0.223	2398	tags=35%, list=12%, signal=40%
KEGG_COMPLEMENT_AND_COAGULATION_CASCADES	KEGG_COMPLEMENT_AND_COAGULATION_CASCADES		67	-0.613167	-1.83518	0	0.0060398	0.23	3476	tags=48%, list=18%, signal=58%
KEGG_TGF_BETA_SIGNALING_PATHWAY	KEGG_TGF_BETA_SIGNALING_PATHWAY		83	-0.583121	-1.82576	0	0.00728791	0.281	3701	tags=40%, list=19%, signal=49%
SIG_REGULATION_OF_THE_ACTIN_CYTOSKELETON_BY_RHO_GTPASES	SIG_REGULATION_OF_THE_ACTIN_CYTOSKELETON_BY_RHO_GTPASES		34	-0.668457	-1.82396	0	0.00739912	0.291	1823	tags=29%, list=9%, signal=32%
KEGG_GAP_JUNCTION	KEGG_GAP_JUNCTION		86	-0.591633	-1.82373	0	0.00719914	0.291	2291	tags=31%, list=12%, signal=35%
REACTOME_PLATELET_ACTIVATION_SIGNALING_AND_AGGREGATION	REACTOME_PLATELET_ACTIVATION_SIGNALING_AND_AGGREGATION		192	-0.554343	-1.82018	0	0.00760426	0.309	4030	tags=42%, list=20%, signal=52%
REACTOME_INHIBITION_OF_INSULIN_SECRETION_BY_ADRENALINE_NORADRENALINE	REACTOME_INHIBITION_OF_INSULIN_SECRETION_BY_ADRENALINE_NORADRENALINE		24	-0.69178	-1.81448	0	0.00812357	0.335	2480	tags=42%, list=12%, signal=48%
REACTOME_AXON_GUIDANCE	REACTOME_AXON_GUIDANCE		239	-0.548655	-1.81445	0	0.00792048	0.335	3094	tags=34%, list=16%, signal=40%
REACTOME_A_TETRASACCHARIDE_LINKER_SEQUENCE_IS_REQUIRED_FOR_GAG_SYNTHESIS	REACTOME_A_TETRASACCHARIDE_LINKER_SEQUENCE_IS_REQUIRED_FOR_GAG_SYNTHESIS		25	-0.687509	-1.8003	0.00130208	0.00974428	0.408	3841	tags=56%, list=19%, signal=69%
REACTOME_NCAM_SIGNALING_FOR_NEURITE_OUT_GROWTH	REACTOME_NCAM_SIGNALING_FOR_NEURITE_OUT_GROWTH		64	-0.583521	-1.79258	0	0.0109285	0.452	2803	tags=36%, list=14%, signal=42%
REACTOME_KERATAN_SULFATE_KERATIN_METABOLISM	REACTOME_KERATAN_SULFATE_KERATIN_METABOLISM		30	-0.655615	-1.77679	0	0.0137979	0.55	1327	tags=23%, list=7%, signal=25%
REACTOME_SIGNALING_BY_BMP	REACTOME_SIGNALING_BY_BMP		22	-0.706882	-1.77659	0.00257732	0.0135182	0.551	3692	tags=59%, list=19%, signal=73%
PID_HEDGEHOG_2PATHWAY	PID_HEDGEHOG_2PATHWAY		22	-0.694301	-1.76903	0.00407056	0.015293	0.604	3506	tags=55%, list=18%, signal=66%
KEGG_CALCIUM_SIGNALING_PATHWAY	KEGG_CALCIUM_SIGNALING_PATHWAY		173	-0.539683	-1.76228	0	0.0162703	0.643	2369	tags=28%, list=12%, signal=31%
REACTOME_KERATAN_SULFATE_BIOSYNTHESIS	REACTOME_KERATAN_SULFATE_BIOSYNTHESIS		26	-0.66233	-1.7608	0.001321	0.0163411	0.649	1327	tags=27%, list=7%, signal=29%
KEGG_ARRHYTHMOGENIC_RIGHT_VENTRICULAR_CARDIOMYOPATHY_ARVC	KEGG_ARRHYTHMOGENIC_RIGHT_VENTRICULAR_CARDIOMYOPATHY_ARVC		74	-0.571468	-1.75574	0	0.0169889	0.665	3544	tags=43%, list=18%, signal=52%
REACTOME_INTEGRATION_OF_ENERGY_METABOLISM	REACTOME_INTEGRATION_OF_ENERGY_METABOLISM		114	-0.546141	-1.75355	0	0.0171937	0.681	2480	tags=30%, list=12%, signal=34%
PID_BMP_PATHWAY	PID_BMP_PATHWAY		42	-0.611302	-1.75121	0.00231481	0.0175132	0.692	3701	tags=43%, list=19%, signal=53%
PID_ER_NONGENOMIC_PATHWAY	PID_ER_NONGENOMIC_PATHWAY		41	-0.606332	-1.7511	0.0011919	0.0172583	0.694	1685	tags=29%, list=8%, signal=32%
REACTOME_FGFR_LIGAND_BINDING_AND_ACTIVATION	REACTOME_FGFR_LIGAND_BINDING_AND_ACTIVATION		22	-0.684423	-1.74964	0.0012837	0.0174644	0.708	2398	tags=41%, list=12%, signal=46%
REACTOME_SIGNALING_BY_ROBO_RECEPTOR	REACTOME_SIGNALING_BY_ROBO_RECEPTOR		29	-0.652142	-1.74666	0.00125471	0.018299	0.742	1635	tags=28%, list=8%, signal=30%
REACTOME_OTHER_SEMAPHORIN_INTERACTIONS	REACTOME_OTHER_SEMAPHORIN_INTERACTIONS		15	-0.737937	-1.72964	0.0042796	0.0230592	0.821	3396	tags=67%, list=17%, signal=80%
REACTOME_REGULATION_OF_INSULIN_LIKE_GROWTH_FACTOR_IGF_ACTIVITY_BY_INSULIN_LIKE_GROWTH_FACTOR_BINDING_PROTEINS_IGFBPS	REACTOME_REGULATION_OF_INSULIN_LIKE_GROWTH_FACTOR_IGF_ACTIVITY_BY_INSULIN_LIKE_GROWTH_FACTOR_BINDING_PROTEINS_IGFBPS		15	-0.714981	-1.72495	0	0.0243388	0.843	1932	tags=47%, list=10%, signal=52%
REACTOME_G_ALPHA_Z_SIGNALLING_EVENTS	REACTOME_G_ALPHA_Z_SIGNALLING_EVENTS		43	-0.604264	-1.72227	0	0.025019	0.853	3273	tags=47%, list=16%, signal=56%
KEGG_LONG_TERM_DEPRESSION	KEGG_LONG_TERM_DEPRESSION		65	-0.575124	-1.71703	0.00108578	0.0264706	0.869	2101	tags=29%, list=11%, signal=33%
REACTOME_GLUTAMATE_NEUROTRANSMITTER_RELEASE_CYCLE	REACTOME_GLUTAMATE_NEUROTRANSMITTER_RELEASE_CYCLE		15	-0.728517	-1.71598	0.00438597	0.0263782	0.873	1205	tags=27%, list=6%, signal=28%
BIOCARTA_CTCF_PATHWAY	BIOCARTA_CTCF_PATHWAY		23	-0.657902	-1.70274	0.00513479	0.0310032	0.914	3625	tags=57%, list=18%, signal=69%
KEGG_GLYCOSPHINGOLIPID_BIOSYNTHESIS_GANGLIO_SERIES	KEGG_GLYCOSPHINGOLIPID_BIOSYNTHESIS_GANGLIO_SERIES		15	-0.729019	-1.69909	0.00142248	0.0322544	0.926	2459	tags=33%, list=12%, signal=38%
REACTOME_SIGNALING_BY_PDGF	REACTOME_SIGNALING_BY_PDGF		116	-0.533432	-1.68734	0	0.0377333	0.956	2922	tags=32%, list=15%, signal=37%
REACTOME_SHC_MEDIATED_CASCADE	REACTOME_SHC_MEDIATED_CASCADE		28	-0.639605	-1.68435	0.00380711	0.0384844	0.961	2398	tags=36%, list=12%, signal=41%
PID_ALK1_PATHWAY	PID_ALK1_PATHWAY		26	-0.650102	-1.68375	0.00510856	0.038208	0.962	3692	tags=54%, list=19%, signal=66%
PID_GLYPICAN_1PATHWAY	PID_GLYPICAN_1PATHWAY		26	-0.62678	-1.68161	0.00906736	0.0387274	0.965	1000	tags=27%, list=5%, signal=28%
REACTOME_NEGATIVE_REGULATION_OF_FGFR_SIGNALING	REACTOME_NEGATIVE_REGULATION_OF_FGFR_SIGNALING		36	-0.60835	-1.68145	0.00468933	0.0382241	0.965	2398	tags=25%, list=12%, signal=28%
REACTOME_SIGNAL_TRANSDUCTION_BY_L1	REACTOME_SIGNAL_TRANSDUCTION_BY_L1		34	-0.601212	-1.67746	0.00476191	0.0398823	0.97	1947	tags=26%, list=10%, signal=29%
REACTOME_PLC_BETA_MEDIATED_EVENTS	REACTOME_PLC_BETA_MEDIATED_EVENTS		40	-0.595607	-1.67101	0.00475624	0.042118	0.976	2291	tags=35%, list=12%, signal=39%
BIOCARTA_BAD_PATHWAY	BIOCARTA_BAD_PATHWAY		26	-0.636699	-1.66983	0.00645161	0.0423957	0.979	3506	tags=42%, list=18%, signal=51%
KEGG_CELL_ADHESION_MOLECULES_CAMS	KEGG_CELL_ADHESION_MOLECULES_CAMS		128	-0.523105	-1.66639	0	0.0435906	0.983	2164	tags=23%, list=11%, signal=26%
KEGG_MELANOMA	KEGG_MELANOMA		71	-0.541049	-1.66577	0.00110497	0.043303	0.983	3137	tags=32%, list=16%, signal=38%
BIOCARTA_LONGEVITY_PATHWAY	BIOCARTA_LONGEVITY_PATHWAY		15	-0.698872	-1.6648	0.0028777	0.0432976	0.984	3506	tags=47%, list=18%, signal=57%
REACTOME_DEVELOPMENTAL_BIOLOGY	REACTOME_DEVELOPMENTAL_BIOLOGY		378	-0.506277	-1.66444	0	0.0429263	0.985	3165	tags=30%, list=16%, signal=35%
BIOCARTA_HDAC_PATHWAY	BIOCARTA_HDAC_PATHWAY		26	-0.634478	-1.66255	0.00386598	0.0434402	0.987	4145	tags=50%, list=21%, signal=63%
REACTOME_REGULATION_OF_INSULIN_SECRETION_BY_GLUCAGON_LIKE_PEPTIDE1	REACTOME_REGULATION_OF_INSULIN_SECRETION_BY_GLUCAGON_LIKE_PEPTIDE1		41	-0.584672	-1.66208	0.00234192	0.0431586	0.988	2480	tags=34%, list=12%, signal=39%
REACTOME_PHASE1_FUNCTIONALIZATION_OF_COMPOUNDS	REACTOME_PHASE1_FUNCTIONALIZATION_OF_COMPOUNDS		66	-0.549409	-1.66047	0.00110497	0.0433053	0.989	1461	tags=17%, list=7%, signal=18%
SIG_BCR_SIGNALING_PATHWAY	SIG_BCR_SIGNALING_PATHWAY		46	-0.580582	-1.65768	0.00118343	0.0443301	0.99	4005	tags=46%, list=20%, signal=57%
REACTOME_G_ALPHA_S_SIGNALLING_EVENTS	REACTOME_G_ALPHA_S_SIGNALLING_EVENTS		115	-0.519086	-1.65129	0	0.0474576	0.995	3505	tags=34%, list=18%, signal=41%
PID_INTEGRIN2_PATHWAY	PID_INTEGRIN2_PATHWAY		28	-0.6229	-1.64992	0.0125313	0.0475632	0.996	4407	tags=61%, list=22%, signal=78%
REACTOME_POTASSIUM_CHANNELS	REACTOME_POTASSIUM_CHANNELS		95	-0.520368	-1.64784	0	0.0481895	0.996	2754	tags=27%, list=14%, signal=32%
BIOCARTA_CARDIACEGF_PATHWAY	BIOCARTA_CARDIACEGF_PATHWAY		18	-0.664261	-1.64492	0.00820793	0.0495105	0.996	2799	tags=39%, list=14%, signal=45%
REACTOME_STRIATED_MUSCLE_CONTRACTION	REACTOME_STRIATED_MUSCLE_CONTRACTION		27	-0.630981	-1.64386	0.0103627	0.0496886	0.997	1232	tags=30%, list=6%, signal=32%
REACTOME_NETRIN1_SIGNALING	REACTOME_NETRIN1_SIGNALING		37	-0.582657	-1.63491	0	0.0547199	0.999	3405	tags=43%, list=17%, signal=52%
PID_RAC1_REG_PATHWAY	PID_RAC1_REG_PATHWAY		38	-0.588608	-1.63381	0.00234742	0.0547425	0.999	4005	tags=50%, list=20%, signal=63%
REACTOME_G_BETA_GAMMA_SIGNALLING_THROUGH_PI3KGAMMA	REACTOME_G_BETA_GAMMA_SIGNALLING_THROUGH_PI3KGAMMA		24	-0.629759	-1.63075	0.0158311	0.0560516	0.999	3260	tags=38%, list=16%, signal=45%
REACTOME_INSULIN_SYNTHESIS_AND_PROCESSING	REACTOME_INSULIN_SYNTHESIS_AND_PROCESSING		20	-0.656445	-1.63072	0.0220386	0.05541	0.999	1793	tags=25%, list=9%, signal=27%
REACTOME_NUCLEAR_SIGNALING_BY_ERBB4	REACTOME_NUCLEAR_SIGNALING_BY_ERBB4		38	-0.577493	-1.62871	0.0108173	0.0561245	0.999	1824	tags=21%, list=9%, signal=23%
ST_WNT_BETA_CATENIN_PATHWAY	ST_WNT_BETA_CATENIN_PATHWAY		33	-0.59985	-1.62765	0.0109223	0.0561373	1	3390	tags=36%, list=17%, signal=44%
BIOCARTA_SHH_PATHWAY	BIOCARTA_SHH_PATHWAY		16	-0.6758	-1.62598	0.00828729	0.0568073	1	1043	tags=25%, list=5%, signal=26%
SIG_PIP3_SIGNALING_IN_B_LYMPHOCYTES	SIG_PIP3_SIGNALING_IN_B_LYMPHOCYTES		36	-0.588167	-1.62378	0.00609756	0.0576167	1	4005	tags=53%, list=20%, signal=66%
PID_WNT_SIGNALING_PATHWAY	PID_WNT_SIGNALING_PATHWAY		27	-0.612959	-1.62348	0.00898588	0.0571849	1	2284	tags=37%, list=12%, signal=42%
PID_INTEGRIN5_PATHWAY	PID_INTEGRIN5_PATHWAY		17	-0.671723	-1.62133	0.00410397	0.0581297	1	2551	tags=47%, list=13%, signal=54%
REACTOME_G_ALPHA_Q_SIGNALLING_EVENTS	REACTOME_G_ALPHA_Q_SIGNALLING_EVENTS		168	-0.499928	-1.61963	0	0.0589048	1	3646	tags=36%, list=18%, signal=44%
REACTOME_G_PROTEIN_BETA_GAMMA_SIGNALLING	REACTOME_G_PROTEIN_BETA_GAMMA_SIGNALLING		27	-0.609388	-1.61392	0.0117035	0.0619843	1	3260	tags=37%, list=16%, signal=44%
REACTOME_FORMATION_OF_FIBRIN_CLOT_CLOTTING_CASCADE	REACTOME_FORMATION_OF_FIBRIN_CLOT_CLOTTING_CASCADE		31	-0.594538	-1.61361	0.013597	0.0614687	1	3407	tags=39%, list=17%, signal=47%
PID_ENDOTHELIN_PATHWAY	PID_ENDOTHELIN_PATHWAY		63	-0.533646	-1.60283	0.00660793	0.0691014	1	3273	tags=33%, list=16%, signal=40%
BIOCARTA_CALCINEURIN_PATHWAY	BIOCARTA_CALCINEURIN_PATHWAY		16	-0.673238	-1.60129	0.0111732	0.0696617	1	3943	tags=63%, list=20%, signal=78%
REACTOME_HEPARAN_SULFATE_HEPARIN_HS_GAG_METABOLISM	REACTOME_HEPARAN_SULFATE_HEPARIN_HS_GAG_METABOLISM		51	-0.543506	-1.6005	0.0104408	0.0695655	1	3841	tags=37%, list=19%, signal=46%
REACTOME_SEMAPHORIN_INTERACTIONS	REACTOME_SEMAPHORIN_INTERACTIONS		64	-0.525038	-1.59865	0.0056243	0.0703256	1	3528	tags=39%, list=18%, signal=47%
REACTOME_REGULATION_OF_WATER_BALANCE_BY_RENAL_AQUAPORINS	REACTOME_REGULATION_OF_WATER_BALANCE_BY_RENAL_AQUAPORINS		42	-0.556349	-1.59753	0.0118203	0.0705669	1	3273	tags=40%, list=16%, signal=48%
REACTOME_L1CAM_INTERACTIONS	REACTOME_L1CAM_INTERACTIONS		83	-0.51972	-1.59524	0.00436681	0.0716763	1	3080	tags=30%, list=16%, signal=36%
REACTOME_PI3K_CASCADE	REACTOME_PI3K_CASCADE		68	-0.528862	-1.59009	0.00883978	0.0751214	1	3137	tags=29%, list=16%, signal=35%
NABA_ECM_AFFILIATED	NABA_ECM_AFFILIATED		146	-0.493054	-1.58869	0.00203046	0.0756762	1	4352	tags=40%, list=22%, signal=51%
BIOCARTA_NO1_PATHWAY	BIOCARTA_NO1_PATHWAY		28	-0.599463	-1.58742	0.0178117	0.0759511	1	1467	tags=29%, list=7%, signal=31%
REACTOME_OPIOID_SIGNALLING	REACTOME_OPIOID_SIGNALLING		74	-0.518307	-1.58172	0.00547645	0.080188	1	3273	tags=34%, list=16%, signal=40%
REACTOME_GABA_B_RECEPTOR_ACTIVATION	REACTOME_GABA_B_RECEPTOR_ACTIVATION		37	-0.562409	-1.57797	0.0154578	0.0825162	1	3448	tags=41%, list=17%, signal=49%
BIOCARTA_PAR1_PATHWAY	BIOCARTA_PAR1_PATHWAY		37	-0.566133	-1.577	0.0278788	0.0827684	1	4180	tags=54%, list=21%, signal=68%
REACTOME_NEURONAL_SYSTEM	REACTOME_NEURONAL_SYSTEM		268	-0.477829	-1.57685	0	0.0821072	1	2799	tags=25%, list=14%, signal=28%
KEGG_AXON_GUIDANCE	KEGG_AXON_GUIDANCE		127	-0.493664	-1.5713	0	0.0862974	1	3125	tags=30%, list=16%, signal=35%
REACTOME_DAG_AND_IP3_SIGNALING	REACTOME_DAG_AND_IP3_SIGNALING		29	-0.582714	-1.56746	0.0175	0.0893562	1	3273	tags=38%, list=16%, signal=45%
REACTOME_ADP_SIGNALLING_THROUGH_P2RY12	REACTOME_ADP_SIGNALLING_THROUGH_P2RY12		20	-0.616826	-1.56706	0.042524	0.0889199	1	3260	tags=40%, list=16%, signal=48%
REACTOME_SIGNALING_BY_RHO_GTPASES	REACTOME_SIGNALING_BY_RHO_GTPASES		108	-0.498509	-1.56648	0.00314136	0.0887418	1	4279	tags=44%, list=22%, signal=56%
PID_FGF_PATHWAY	PID_FGF_PATHWAY		53	-0.530608	-1.56528	0.0103806	0.088986	1	3506	tags=34%, list=18%, signal=41%
REACTOME_ACTIVATED_POINT_MUTANTS_OF_FGFR2	REACTOME_ACTIVATED_POINT_MUTANTS_OF_FGFR2		16	-0.667859	-1.55743	0.0125698	0.0955466	1	3137	tags=44%, list=16%, signal=52%
REACTOME_FRS2_MEDIATED_CASCADE	REACTOME_FRS2_MEDIATED_CASCADE		36	-0.561982	-1.55616	0.0224057	0.0960104	1	2398	tags=28%, list=12%, signal=32%
BIOCARTA_NFAT_PATHWAY	BIOCARTA_NFAT_PATHWAY		50	-0.52827	-1.55572	0.0114025	0.0956201	1	3125	tags=28%, list=16%, signal=33%
REACTOME_GASTRIN_CREB_SIGNALLING_PATHWAY_VIA_PKC_AND_MAPK	REACTOME_GASTRIN_CREB_SIGNALLING_PATHWAY_VIA_PKC_AND_MAPK		189	-0.469285	-1.552	0	0.0984346	1	3646	tags=34%, list=18%, signal=41%
REACTOME_SIGNALING_BY_FGFR	REACTOME_SIGNALING_BY_FGFR		106	-0.488393	-1.55169	0.00209644	0.0978775	1	2398	tags=22%, list=12%, signal=25%
KEGG_MTOR_SIGNALING_PATHWAY	KEGG_MTOR_SIGNALING_PATHWAY		50	-0.534145	-1.55155	0.0117233	0.0971824	1	3025	tags=30%, list=15%, signal=35%
REACTOME_GLUCAGON_SIGNALING_IN_METABOLIC_REGULATION	REACTOME_GLUCAGON_SIGNALING_IN_METABOLIC_REGULATION		32	-0.576279	-1.54977	0.0172414	0.0982415	1	3273	tags=41%, list=16%, signal=49%
KEGG_REGULATION_OF_ACTIN_CYTOSKELETON	KEGG_REGULATION_OF_ACTIN_CYTOSKELETON		211	-0.474665	-1.54827	0	0.0988165	1	4248	tags=36%, list=21%, signal=45%
KEGG_TYROSINE_METABOLISM	KEGG_TYROSINE_METABOLISM		42	-0.545606	-1.54706	0.0143027	0.0990958	1	557	tags=14%, list=3%, signal=15%
REACTOME_INSULIN_RECEPTOR_SIGNALLING_CASCADE	REACTOME_INSULIN_RECEPTOR_SIGNALLING_CASCADE		84	-0.496253	-1.54524	0.00957447	0.100168	1	3137	tags=27%, list=16%, signal=32%
REACTOME_CA_DEPENDENT_EVENTS	REACTOME_CA_DEPENDENT_EVENTS		27	-0.587882	-1.53961	0.0204342	0.104993	1	3273	tags=37%, list=16%, signal=44%
REACTOME_COMPLEMENT_CASCADE	REACTOME_COMPLEMENT_CASCADE		28	-0.575661	-1.53822	0.0277778	0.105658	1	2222	tags=32%, list=11%, signal=36%
PID_NCADHERIN_PATHWAY	PID_NCADHERIN_PATHWAY		32	-0.556983	-1.53546	0.0319018	0.107716	1	1849	tags=25%, list=9%, signal=28%
KEGG_DRUG_METABOLISM_CYTOCHROME_P450	KEGG_DRUG_METABOLISM_CYTOCHROME_P450		59	-0.521337	-1.53405	0.0186813	0.108306	1	4284	tags=42%, list=22%, signal=54%
REACTOME_VOLTAGE_GATED_POTASSIUM_CHANNELS	REACTOME_VOLTAGE_GATED_POTASSIUM_CHANNELS		43	-0.541585	-1.5328	0.0223267	0.108809	1	3030	tags=30%, list=15%, signal=36%
KEGG_MELANOGENESIS	KEGG_MELANOGENESIS		98	-0.491451	-1.5314	0.00212089	0.109466	1	2814	tags=28%, list=14%, signal=32%
REACTOME_MYOGENESIS	REACTOME_MYOGENESIS		27	-0.578695	-1.53054	0.0140306	0.109563	1	1575	tags=22%, list=8%, signal=24%
REACTOME_RAP1_SIGNALLING	REACTOME_RAP1_SIGNALLING		16	-0.646828	-1.52906	0.0317241	0.110383	1	1278	tags=31%, list=6%, signal=33%
KEGG_CARDIAC_MUSCLE_CONTRACTION	KEGG_CARDIAC_MUSCLE_CONTRACTION		74	-0.496446	-1.52712	0.0108814	0.111544	1	1188	tags=15%, list=6%, signal=16%
PID_INTEGRIN_CS_PATHWAY	PID_INTEGRIN_CS_PATHWAY		26	-0.575725	-1.52672	0.0257732	0.111086	1	4118	tags=54%, list=21%, signal=68%
BIOCARTA_MYOSIN_PATHWAY	BIOCARTA_MYOSIN_PATHWAY		31	-0.564678	-1.52463	0.0288945	0.112551	1	4727	tags=58%, list=24%, signal=76%
REACTOME_ACTIVATION_OF_NMDA_RECEPTOR_UPON_GLUTAMATE_BINDING_AND_POSTSYNAPTIC_EVENTS	REACTOME_ACTIVATION_OF_NMDA_RECEPTOR_UPON_GLUTAMATE_BINDING_AND_POSTSYNAPTIC_EVENTS		35	-0.548772	-1.52267	0.0207065	0.113637	1	1884	tags=29%, list=9%, signal=32%
REACTOME_DOWNSTREAM_SIGNALING_OF_ACTIVATED_FGFR	REACTOME_DOWNSTREAM_SIGNALING_OF_ACTIVATED_FGFR		95	-0.490987	-1.52118	0.00425985	0.114394	1	2398	tags=23%, list=12%, signal=26%
REACTOME_CLASS_B_2_SECRETIN_FAMILY_RECEPTORS	REACTOME_CLASS_B_2_SECRETIN_FAMILY_RECEPTORS		85	-0.495246	-1.51977	0.00855615	0.114976	1	2814	tags=28%, list=14%, signal=33%
SIG_CHEMOTAXIS	SIG_CHEMOTAXIS		45	-0.528073	-1.51903	0.0220162	0.11494	1	3625	tags=33%, list=18%, signal=41%
PID_S1P_S1P3_PATHWAY	PID_S1P_S1P3_PATHWAY		29	-0.56534	-1.51766	0.0246305	0.115665	1	2145	tags=34%, list=11%, signal=39%
REACTOME_TRANSMISSION_ACROSS_CHEMICAL_SYNAPSES	REACTOME_TRANSMISSION_ACROSS_CHEMICAL_SYNAPSES		178	-0.462738	-1.51554	0	0.117417	1	2799	tags=24%, list=14%, signal=28%
REACTOME_SIGNALING_BY_FGFR_MUTANTS	REACTOME_SIGNALING_BY_FGFR_MUTANTS		42	-0.537696	-1.51488	0.0212014	0.117289	1	3508	tags=38%, list=18%, signal=46%
BIOCARTA_IGF1R_PATHWAY	BIOCARTA_IGF1R_PATHWAY		23	-0.588646	-1.51403	0.0349933	0.117296	1	3506	tags=35%, list=18%, signal=42%
BIOCARTA_VIP_PATHWAY	BIOCARTA_VIP_PATHWAY		24	-0.585458	-1.51021	0.0388601	0.120687	1	4275	tags=46%, list=22%, signal=58%
REACTOME_HS_GAG_DEGRADATION	REACTOME_HS_GAG_DEGRADATION		20	-0.591404	-1.50996	0.0444744	0.120138	1	3841	tags=45%, list=19%, signal=56%
NABA_ECM_REGULATORS	NABA_ECM_REGULATORS		228	-0.458846	-1.5096	0	0.119744	1	2946	tags=26%, list=15%, signal=31%
REACTOME_PKA_MEDIATED_PHOSPHORYLATION_OF_CREB	REACTOME_PKA_MEDIATED_PHOSPHORYLATION_OF_CREB		17	-0.614919	-1.50854	0.0391608	0.120004	1	2291	tags=35%, list=12%, signal=40%
REACTOME_GPVI_MEDIATED_ACTIVATION_CASCADE	REACTOME_GPVI_MEDIATED_ACTIVATION_CASCADE		31	-0.557222	-1.50677	0.0261845	0.121027	1	4005	tags=42%, list=20%, signal=52%
KEGG_HEMATOPOIETIC_CELL_LINEAGE	KEGG_HEMATOPOIETIC_CELL_LINEAGE		83	-0.492715	-1.50334	0.0139037	0.124028	1	4389	tags=43%, list=22%, signal=55%
PID_INTEGRIN_A9B1_PATHWAY	PID_INTEGRIN_A9B1_PATHWAY		24	-0.582855	-1.50219	0.0387097	0.124554	1	2387	tags=38%, list=12%, signal=43%
BIOCARTA_ALK_PATHWAY	BIOCARTA_ALK_PATHWAY		37	-0.538146	-1.49881	0.0271605	0.127501	1	3701	tags=41%, list=19%, signal=50%
BIOCARTA_COMP_PATHWAY	BIOCARTA_COMP_PATHWAY		17	-0.622741	-1.49859	0.0444145	0.126882	1	3337	tags=47%, list=17%, signal=57%
PID_FCER1_PATHWAY	PID_FCER1_PATHWAY		61	-0.497924	-1.49853	0.0256983	0.126111	1	4452	tags=44%, list=22%, signal=57%
REACTOME_NEUROTRANSMITTER_RECEPTOR_BINDING_AND_DOWNSTREAM_TRANSMISSION_IN_THE_POSTSYNAPTIC_CELL	REACTOME_NEUROTRANSMITTER_RECEPTOR_BINDING_AND_DOWNSTREAM_TRANSMISSION_IN_THE_POSTSYNAPTIC_CELL		130	-0.462718	-1.49337	0.00829016	0.13115	1	3528	tags=30%, list=18%, signal=36%
REACTOME_AQUAPORIN_MEDIATED_TRANSPORT	REACTOME_AQUAPORIN_MEDIATED_TRANSPORT		48	-0.512834	-1.49234	0.0255517	0.131603	1	3454	tags=38%, list=17%, signal=45%
REACTOME_SIGNALING_BY_FGFR_IN_DISEASE	REACTOME_SIGNALING_BY_FGFR_IN_DISEASE		119	-0.464831	-1.49011	0.00620476	0.133371	1	3625	tags=28%, list=18%, signal=34%
WNT_SIGNALING	WNT_SIGNALING		87	-0.47472	-1.4864	0.0178571	0.136649	1	3427	tags=29%, list=17%, signal=35%
REACTOME_PI_3K_CASCADE	REACTOME_PI_3K_CASCADE		54	-0.501097	-1.4854	0.0308924	0.137009	1	3625	tags=30%, list=18%, signal=36%
BIOCARTA_RAC1_PATHWAY	BIOCARTA_RAC1_PATHWAY		23	-0.58051	-1.48473	0.0358515	0.136774	1	4040	tags=52%, list=20%, signal=65%
KEGG_ARACHIDONIC_ACID_METABOLISM	KEGG_ARACHIDONIC_ACID_METABOLISM		51	-0.50438	-1.48336	0.0261661	0.137682	1	925	tags=16%, list=5%, signal=16%
PID_THROMBIN_PAR1_PATHWAY	PID_THROMBIN_PAR1_PATHWAY		43	-0.523214	-1.48317	0.0376028	0.137111	1	4132	tags=42%, list=21%, signal=53%
PID_UPA_UPAR_PATHWAY	PID_UPA_UPAR_PATHWAY		42	-0.519384	-1.48257	0.0308422	0.136931	1	3728	tags=48%, list=19%, signal=59%
REACTOME_INTEGRIN_ALPHAIIB_BETA3_SIGNALING	REACTOME_INTEGRIN_ALPHAIIB_BETA3_SIGNALING		27	-0.560613	-1.48141	0.0430925	0.137459	1	2750	tags=37%, list=14%, signal=43%
PID_LPA4_PATHWAY	PID_LPA4_PATHWAY		15	-0.625303	-1.47889	0.0546218	0.139758	1	3840	tags=53%, list=19%, signal=66%
PID_AMB2_NEUTROPHILS_PATHWAY	PID_AMB2_NEUTROPHILS_PATHWAY		40	-0.522689	-1.47631	0.0318772	0.14199	1	1800	tags=25%, list=9%, signal=27%
KEGG_WNT_SIGNALING_PATHWAY	KEGG_WNT_SIGNALING_PATHWAY		147	-0.455993	-1.4761	0.00510725	0.141359	1	3274	tags=26%, list=16%, signal=31%
REACTOME_PLATELET_AGGREGATION_PLUG_FORMATION	REACTOME_PLATELET_AGGREGATION_PLUG_FORMATION		35	-0.524574	-1.47063	0.0441718	0.147226	1	3433	tags=37%, list=17%, signal=45%
PID_REELIN_PATHWAY	PID_REELIN_PATHWAY		28	-0.554593	-1.47049	0.0530973	0.146512	1	1410	tags=25%, list=7%, signal=27%
REACTOME_HEMOSTASIS	REACTOME_HEMOSTASIS		431	-0.441542	-1.47027	0	0.145937	1	3506	tags=29%, list=18%, signal=35%
REACTOME_GABA_RECEPTOR_ACTIVATION	REACTOME_GABA_RECEPTOR_ACTIVATION		51	-0.501425	-1.46993	0.0256112	0.145453	1	3448	tags=33%, list=17%, signal=40%
KEGG_ADHERENS_JUNCTION	KEGG_ADHERENS_JUNCTION		72	-0.481457	-1.46557	0.0130861	0.150092	1	1740	tags=21%, list=9%, signal=23%
REACTOME_CELL_SURFACE_INTERACTIONS_AT_THE_VASCULAR_WALL	REACTOME_CELL_SURFACE_INTERACTIONS_AT_THE_VASCULAR_WALL		84	-0.474158	-1.46427	0.019334	0.150744	1	4625	tags=43%, list=23%, signal=56%
REACTOME_G_PROTEIN_ACTIVATION	REACTOME_G_PROTEIN_ACTIVATION		26	-0.553118	-1.46314	0.0542929	0.151277	1	2480	tags=31%, list=12%, signal=35%
BIOCARTA_TOB1_PATHWAY	BIOCARTA_TOB1_PATHWAY		19	-0.578471	-1.46261	0.0601915	0.151068	1	1612	tags=32%, list=8%, signal=34%
ST_ADRENERGIC	ST_ADRENERGIC		35	-0.538925	-1.46239	0.0430622	0.150473	1	3943	tags=37%, list=20%, signal=46%
ST_MYOCYTE_AD_PATHWAY	ST_MYOCYTE_AD_PATHWAY		27	-0.543048	-1.45917	0.0516129	0.153513	1	1520	tags=19%, list=8%, signal=20%
BIOCARTA_TGFB_PATHWAY	BIOCARTA_TGFB_PATHWAY		19	-0.583546	-1.45616	0.064603	0.156625	1	1522	tags=21%, list=8%, signal=23%
BIOCARTA_GPCR_PATHWAY	BIOCARTA_GPCR_PATHWAY		32	-0.530722	-1.44865	0.0421179	0.165654	1	3943	tags=38%, list=20%, signal=47%
PID_SYNDECAN_4_PATHWAY	PID_SYNDECAN_4_PATHWAY		32	-0.532496	-1.44716	0.0661765	0.16657	1	3080	tags=38%, list=16%, signal=44%
BIOCARTA_IL7_PATHWAY	BIOCARTA_IL7_PATHWAY		17	-0.590118	-1.44525	0.0638003	0.168156	1	3555	tags=47%, list=18%, signal=57%
REACTOME_G_ALPHA_I_SIGNALLING_EVENTS	REACTOME_G_ALPHA_I_SIGNALLING_EVENTS		180	-0.442592	-1.44364	0.00504541	0.169344	1	3293	tags=29%, list=17%, signal=35%
BIOCARTA_AKAPCENTROSOME_PATHWAY	BIOCARTA_AKAPCENTROSOME_PATHWAY		15	-0.620251	-1.44211	0.0794326	0.170475	1	1694	tags=27%, list=9%, signal=29%
REACTOME_GPCR_LIGAND_BINDING	REACTOME_GPCR_LIGAND_BINDING		369	-0.433591	-1.43922	0	0.173482	1	2912	tags=24%, list=15%, signal=28%
KEGG_ALDOSTERONE_REGULATED_SODIUM_REABSORPTION	KEGG_ALDOSTERONE_REGULATED_SODIUM_REABSORPTION		42	-0.504479	-1.43849	0.0415184	0.173496	1	4493	tags=45%, list=23%, signal=58%
KEGG_BASAL_CELL_CARCINOMA	KEGG_BASAL_CELL_CARCINOMA		54	-0.483904	-1.43795	0.045977	0.173301	1	3397	tags=31%, list=17%, signal=38%
BIOCARTA_EDG1_PATHWAY	BIOCARTA_EDG1_PATHWAY		27	-0.540281	-1.43683	0.0642674	0.173966	1	3685	tags=48%, list=19%, signal=59%
REACTOME_NEPHRIN_INTERACTIONS	REACTOME_NEPHRIN_INTERACTIONS		19	-0.571359	-1.43526	0.0679612	0.175086	1	3506	tags=32%, list=18%, signal=38%
KEGG_LONG_TERM_POTENTIATION	KEGG_LONG_TERM_POTENTIATION		67	-0.470439	-1.43283	0.0378198	0.17755	1	1939	tags=22%, list=10%, signal=25%
BIOCARTA_GATA3_PATHWAY	BIOCARTA_GATA3_PATHWAY		16	-0.591359	-1.43088	0.0752089	0.179504	1	1592	tags=25%, list=8%, signal=27%
KEGG_RENIN_ANGIOTENSIN_SYSTEM	KEGG_RENIN_ANGIOTENSIN_SYSTEM		17	-0.586553	-1.4304	0.0665779	0.179175	1	2495	tags=35%, list=13%, signal=40%
REACTOME_SIGNALING_BY_INSULIN_RECEPTOR	REACTOME_SIGNALING_BY_INSULIN_RECEPTOR		104	-0.452468	-1.42782	0.0180851	0.181609	1	3137	tags=24%, list=16%, signal=28%
BIOCARTA_INTEGRIN_PATHWAY	BIOCARTA_INTEGRIN_PATHWAY		38	-0.502247	-1.42078	0.0533981	0.19066	1	1635	tags=21%, list=8%, signal=23%
PID_S1P_META_PATHWAY	PID_S1P_META_PATHWAY		21	-0.572718	-1.42005	0.0685112	0.190668	1	1630	tags=29%, list=8%, signal=31%
PID_ALPHA_SYNUCLEIN_PATHWAY	PID_ALPHA_SYNUCLEIN_PATHWAY		33	-0.518719	-1.41735	0.0730479	0.193557	1	2518	tags=24%, list=13%, signal=28%
REACTOME_POST_NMDA_RECEPTOR_ACTIVATION_EVENTS	REACTOME_POST_NMDA_RECEPTOR_ACTIVATION_EVENTS		31	-0.528754	-1.41727	0.0604534	0.192694	1	1694	tags=26%, list=9%, signal=28%
REACTOME_CLASS_A1_RHODOPSIN_LIKE_RECEPTORS	REACTOME_CLASS_A1_RHODOPSIN_LIKE_RECEPTORS		271	-0.426496	-1.41502	0.00100402	0.19496	1	3380	tags=27%, list=17%, signal=32%
PID_PTP1B_PATHWAY	PID_PTP1B_PATHWAY		52	-0.491912	-1.41434	0.0408163	0.195012	1	4574	tags=37%, list=23%, signal=47%
PID_ILK_PATHWAY	PID_ILK_PATHWAY		45	-0.491291	-1.41377	0.0546512	0.194944	1	3220	tags=29%, list=16%, signal=34%
PID_SHP2_PATHWAY	PID_SHP2_PATHWAY		58	-0.476021	-1.41321	0.0404949	0.194758	1	2121	tags=22%, list=11%, signal=25%
PID_TCR_PATHWAY	PID_TCR_PATHWAY		65	-0.466802	-1.41118	0.0534351	0.196587	1	4574	tags=37%, list=23%, signal=48%
BIOCARTA_HER2_PATHWAY	BIOCARTA_HER2_PATHWAY		21	-0.559147	-1.40964	0.076	0.197791	1	3960	tags=43%, list=20%, signal=53%
KEGG_LEUKOCYTE_TRANSENDOTHELIAL_MIGRATION	KEGG_LEUKOCYTE_TRANSENDOTHELIAL_MIGRATION		113	-0.440713	-1.40946	0.0168244	0.197096	1	3294	tags=29%, list=17%, signal=35%
REACTOME_SIGNAL_AMPLIFICATION	REACTOME_SIGNAL_AMPLIFICATION		30	-0.530964	-1.40905	0.0700246	0.196801	1	3990	tags=40%, list=20%, signal=50%
KEGG_HISTIDINE_METABOLISM	KEGG_HISTIDINE_METABOLISM		28	-0.515399	-1.40799	0.0819876	0.197433	1	3306	tags=32%, list=17%, signal=39%
PID_LYMPH_ANGIOGENESIS_PATHWAY	PID_LYMPH_ANGIOGENESIS_PATHWAY		24	-0.543093	-1.40659	0.078125	0.198563	1	3506	tags=42%, list=18%, signal=51%
BIOCARTA_TCR_PATHWAY	BIOCARTA_TCR_PATHWAY		42	-0.492713	-1.39835	0.0714286	0.210269	1	5158	tags=48%, list=26%, signal=64%
BIOCARTA_IGF1_PATHWAY	BIOCARTA_IGF1_PATHWAY		21	-0.549396	-1.39794	0.103862	0.209872	1	1635	tags=24%, list=8%, signal=26%
REACTOME_GABA_SYNTHESIS_RELEASE_REUPTAKE_AND_DEGRADATION	REACTOME_GABA_SYNTHESIS_RELEASE_REUPTAKE_AND_DEGRADATION		16	-0.572436	-1.39755	0.0983379	0.209512	1	1205	tags=25%, list=6%, signal=27%
REACTOME_GENERIC_TRANSCRIPTION_PATHWAY	REACTOME_GENERIC_TRANSCRIPTION_PATHWAY		323	-0.422052	-1.39534	0	0.211998	1	3780	tags=29%, list=19%, signal=36%
PID_HDAC_CLASSII_PATHWAY	PID_HDAC_CLASSII_PATHWAY		34	-0.504312	-1.39022	0.0776819	0.219222	1	4252	tags=35%, list=21%, signal=45%
BIOCARTA_NOS1_PATHWAY	BIOCARTA_NOS1_PATHWAY		19	-0.562595	-1.38934	0.100413	0.219554	1	3121	tags=37%, list=16%, signal=44%
BIOCARTA_FCER1_PATHWAY	BIOCARTA_FCER1_PATHWAY		36	-0.505061	-1.38894	0.0740741	0.219124	1	4005	tags=42%, list=20%, signal=52%
KEGG_TIGHT_JUNCTION	KEGG_TIGHT_JUNCTION		128	-0.437152	-1.38485	0.0257998	0.224612	1	3172	tags=24%, list=16%, signal=29%
PID_ARF6_TRAFFICKING_PATHWAY	PID_ARF6_TRAFFICKING_PATHWAY		48	-0.480982	-1.3846	0.0589595	0.22402	1	3502	tags=31%, list=18%, signal=38%
PID_RAS_PATHWAY	PID_RAS_PATHWAY		29	-0.514972	-1.38355	0.0877193	0.224704	1	4189	tags=41%, list=21%, signal=52%
REACTOME_G_BETA_GAMMA_SIGNALLING_THROUGH_PLC_BETA	REACTOME_G_BETA_GAMMA_SIGNALLING_THROUGH_PLC_BETA		19	-0.559126	-1.3833	0.10105	0.224098	1	3260	tags=37%, list=16%, signal=44%
SA_PTEN_PATHWAY	SA_PTEN_PATHWAY		17	-0.555091	-1.38289	0.0946502	0.223677	1	3847	tags=41%, list=19%, signal=51%
REACTOME_THROMBOXANE_SIGNALLING_THROUGH_TP_RECEPTOR	REACTOME_THROMBOXANE_SIGNALLING_THROUGH_TP_RECEPTOR		22	-0.548351	-1.38256	0.0894526	0.22314	1	3943	tags=41%, list=20%, signal=51%
KEGG_GLIOMA	KEGG_GLIOMA		63	-0.457569	-1.37961	0.0579065	0.226915	1	3025	tags=25%, list=15%, signal=30%
REACTOME_TRAFFICKING_OF_GLUR2_CONTAINING_AMPA_RECEPTORS	REACTOME_TRAFFICKING_OF_GLUR2_CONTAINING_AMPA_RECEPTORS		15	-0.58047	-1.37386	0.105572	0.235137	1	2799	tags=27%, list=14%, signal=31%
KEGG_FC_GAMMA_R_MEDIATED_PHAGOCYTOSIS	KEGG_FC_GAMMA_R_MEDIATED_PHAGOCYTOSIS		92	-0.439956	-1.37366	0.0395299	0.23438	1	4443	tags=40%, list=22%, signal=52%
REACTOME_INTERACTION_BETWEEN_L1_AND_ANKYRINS	REACTOME_INTERACTION_BETWEEN_L1_AND_ANKYRINS		21	-0.543157	-1.37238	0.106242	0.235218	1	2646	tags=19%, list=13%, signal=22%
REACTOME_GLUCAGON_TYPE_LIGAND_RECEPTORS	REACTOME_GLUCAGON_TYPE_LIGAND_RECEPTORS		32	-0.496872	-1.37232	0.0947109	0.234216	1	3420	tags=34%, list=17%, signal=41%
PID_HNF3A_PATHWAY	PID_HNF3A_PATHWAY		42	-0.48522	-1.36954	0.0731995	0.237845	1	3719	tags=31%, list=19%, signal=38%
REACTOME_SIGNALING_BY_NOTCH1	REACTOME_SIGNALING_BY_NOTCH1		68	-0.448807	-1.36778	0.0607375	0.239931	1	3333	tags=25%, list=17%, signal=30%
REACTOME_UNBLOCKING_OF_NMDA_RECEPTOR_GLUTAMATE_BINDING_AND_ACTIVATION	REACTOME_UNBLOCKING_OF_NMDA_RECEPTOR_GLUTAMATE_BINDING_AND_ACTIVATION		15	-0.58293	-1.36422	0.102899	0.2448	1	1884	tags=33%, list=9%, signal=37%
KEGG_PRIMARY_BILE_ACID_BIOSYNTHESIS	KEGG_PRIMARY_BILE_ACID_BIOSYNTHESIS		16	-0.564954	-1.36414	0.126389	0.243856	1	1461	tags=25%, list=7%, signal=27%
REACTOME_ANTIGEN_ACTIVATES_B_CELL_RECEPTOR_LEADING_TO_GENERATION_OF_SECOND_MESSENGERS	REACTOME_ANTIGEN_ACTIVATES_B_CELL_RECEPTOR_LEADING_TO_GENERATION_OF_SECOND_MESSENGERS		27	-0.511578	-1.36304	0.102792	0.244551	1	4005	tags=44%, list=20%, signal=56%
REACTOME_ACTIVATED_AMPK_STIMULATES_FATTY_ACID_OXIDATION_IN_MUSCLE	REACTOME_ACTIVATED_AMPK_STIMULATES_FATTY_ACID_OXIDATION_IN_MUSCLE		17	-0.567905	-1.36252	0.112045	0.244451	1	2860	tags=35%, list=14%, signal=41%
REACTOME_INWARDLY_RECTIFYING_K_CHANNELS	REACTOME_INWARDLY_RECTIFYING_K_CHANNELS		30	-0.509905	-1.36193	0.0993631	0.24442	1	3448	tags=33%, list=17%, signal=40%
REACTOME_NRAGE_SIGNALS_DEATH_THROUGH_JNK	REACTOME_NRAGE_SIGNALS_DEATH_THROUGH_JNK		43	-0.470702	-1.36183	0.0961313	0.243507	1	4279	tags=51%, list=22%, signal=65%
SIG_IL4RECEPTOR_IN_B_LYPHOCYTES	SIG_IL4RECEPTOR_IN_B_LYPHOCYTES		27	-0.525411	-1.36157	0.106195	0.24291	1	3555	tags=33%, list=18%, signal=41%
PID_TXA2PATHWAY	PID_TXA2PATHWAY		57	-0.462466	-1.3614	0.0545657	0.242125	1	3988	tags=37%, list=20%, signal=46%
BIOCARTA_PPARA_PATHWAY	BIOCARTA_PPARA_PATHWAY		55	-0.467104	-1.36095	0.0854503	0.241783	1	1436	tags=16%, list=7%, signal=18%
KEGG_PHOSPHATIDYLINOSITOL_SIGNALING_SYSTEM	KEGG_PHOSPHATIDYLINOSITOL_SIGNALING_SYSTEM		74	-0.448405	-1.36082	0.0583058	0.240981	1	3749	tags=35%, list=19%, signal=43%
KEGG_ASTHMA	KEGG_ASTHMA		26	-0.515053	-1.3593	0.101887	0.242633	1	740	tags=12%, list=4%, signal=12%
BIOCARTA_SPPA_PATHWAY	BIOCARTA_SPPA_PATHWAY		22	-0.531531	-1.35864	0.10582	0.242692	1	2799	tags=36%, list=14%, signal=42%
KEGG_ADIPOCYTOKINE_SIGNALING_PATHWAY	KEGG_ADIPOCYTOKINE_SIGNALING_PATHWAY		66	-0.452118	-1.35831	0.0752212	0.242168	1	3459	tags=27%, list=17%, signal=33%
REACTOME_TRANSCRIPTIONAL_REGULATION_OF_WHITE_ADIPOCYTE_DIFFERENTIATION	REACTOME_TRANSCRIPTIONAL_REGULATION_OF_WHITE_ADIPOCYTE_DIFFERENTIATION		71	-0.451606	-1.35813	0.0721312	0.24142	1	1580	tags=15%, list=8%, signal=17%
PID_RET_PATHWAY	PID_RET_PATHWAY		39	-0.484385	-1.35418	0.0954654	0.246882	1	2922	tags=31%, list=15%, signal=36%
PID_LIS1_PATHWAY	PID_LIS1_PATHWAY		28	-0.50008	-1.35373	0.0987013	0.246575	1	1410	tags=18%, list=7%, signal=19%
REACTOME_SIGNALING_BY_NOTCH	REACTOME_SIGNALING_BY_NOTCH		96	-0.429461	-1.35349	0.0479666	0.245968	1	3400	tags=27%, list=17%, signal=33%
BIOCARTA_CCR5_PATHWAY	BIOCARTA_CCR5_PATHWAY		15	-0.574089	-1.35192	0.132374	0.247553	1	3943	tags=47%, list=20%, signal=58%
BIOCARTA_GSK3_PATHWAY	BIOCARTA_GSK3_PATHWAY		27	-0.506412	-1.35072	0.109554	0.248569	1	3506	tags=37%, list=18%, signal=45%
ST_INTEGRIN_SIGNALING_PATHWAY	ST_INTEGRIN_SIGNALING_PATHWAY		81	-0.439537	-1.34627	0.0625	0.254915	1	4011	tags=36%, list=20%, signal=45%
BIOCARTA_PGC1A_PATHWAY	BIOCARTA_PGC1A_PATHWAY		20	-0.543044	-1.34531	0.104478	0.25555	1	4047	tags=35%, list=20%, signal=44%
REACTOME_PEPTIDE_LIGAND_BINDING_RECEPTORS	REACTOME_PEPTIDE_LIGAND_BINDING_RECEPTORS		166	-0.416485	-1.3424	0.0244898	0.259614	1	2886	tags=25%, list=15%, signal=29%
REACTOME_PRE_NOTCH_PROCESSING_IN_GOLGI	REACTOME_PRE_NOTCH_PROCESSING_IN_GOLGI		16	-0.56073	-1.34239	0.141854	0.258568	1	3747	tags=44%, list=19%, signal=54%
PID_HEDGEHOG_GLI_PATHWAY	PID_HEDGEHOG_GLI_PATHWAY		48	-0.458572	-1.33757	0.0960648	0.265746	1	1630	tags=17%, list=8%, signal=18%
KEGG_MAPK_SIGNALING_PATHWAY	KEGG_MAPK_SIGNALING_PATHWAY		257	-0.407563	-1.33657	0.00601805	0.266507	1	3568	tags=23%, list=18%, signal=28%
REACTOME_SIGNALING_BY_FGFR1_MUTANTS	REACTOME_SIGNALING_BY_FGFR1_MUTANTS		28	-0.503667	-1.33585	0.111248	0.26675	1	3508	tags=36%, list=18%, signal=43%
REACTOME_SEMA4D_INDUCED_CELL_MIGRATION_AND_GROWTH_CONE_COLLAPSE	REACTOME_SEMA4D_INDUCED_CELL_MIGRATION_AND_GROWTH_CONE_COLLAPSE		24	-0.516012	-1.33303	0.117955	0.27049	1	508	tags=13%, list=3%, signal=13%
BIOCARTA_GH_PATHWAY	BIOCARTA_GH_PATHWAY		28	-0.506412	-1.33264	0.12798	0.270148	1	3506	tags=32%, list=18%, signal=39%
BIOCARTA_MEF2D_PATHWAY	BIOCARTA_MEF2D_PATHWAY		16	-0.564919	-1.33149	0.13931	0.271003	1	3782	tags=38%, list=19%, signal=46%
PID_LYSOPHOSPHOLIPID_PATHWAY	PID_LYSOPHOSPHOLIPID_PATHWAY		66	-0.441247	-1.33097	0.09	0.270895	1	2291	tags=23%, list=12%, signal=26%
REACTOME_G_ALPHA1213_SIGNALLING_EVENTS	REACTOME_G_ALPHA1213_SIGNALLING_EVENTS		72	-0.437897	-1.33007	0.0846154	0.271418	1	4279	tags=40%, list=22%, signal=51%
REACTOME_HS_GAG_BIOSYNTHESIS	REACTOME_HS_GAG_BIOSYNTHESIS		30	-0.490874	-1.32826	0.12979	0.273387	1	5141	tags=57%, list=26%, signal=76%
BIOCARTA_LAIR_PATHWAY	BIOCARTA_LAIR_PATHWAY		17	-0.545318	-1.32045	0.141883	0.286278	1	4531	tags=65%, list=23%, signal=84%
PID_EPHA_FWDPATHWAY	PID_EPHA_FWDPATHWAY		34	-0.479975	-1.31801	0.120497	0.289442	1	1436	tags=18%, list=7%, signal=19%
KEGG_TRYPTOPHAN_METABOLISM	KEGG_TRYPTOPHAN_METABOLISM		39	-0.466675	-1.31676	0.124848	0.290629	1	520	tags=13%, list=3%, signal=13%
KEGG_CHEMOKINE_SIGNALING_PATHWAY	KEGG_CHEMOKINE_SIGNALING_PATHWAY		179	-0.407419	-1.31668	0.0364372	0.289629	1	3678	tags=31%, list=19%, signal=37%
REACTOME_INTRINSIC_PATHWAY	REACTOME_INTRINSIC_PATHWAY		16	-0.557298	-1.31506	0.139368	0.291372	1	2835	tags=38%, list=14%, signal=44%
REACTOME_CREB_PHOSPHORYLATION_THROUGH_THE_ACTIVATION_OF_RAS	REACTOME_CREB_PHOSPHORYLATION_THROUGH_THE_ACTIVATION_OF_RAS		25	-0.507422	-1.3149	0.137672	0.290538	1	1694	tags=24%, list=9%, signal=26%
REACTOME_DIABETES_PATHWAYS	REACTOME_DIABETES_PATHWAYS		124	-0.419526	-1.31329	0.0464396	0.292471	1	1932	tags=14%, list=10%, signal=15%
REACTOME_ABC_FAMILY_PROTEINS_MEDIATED_TRANSPORT	REACTOME_ABC_FAMILY_PROTEINS_MEDIATED_TRANSPORT		32	-0.488831	-1.31194	0.118602	0.293772	1	2994	tags=25%, list=15%, signal=29%
KEGG_NEUROACTIVE_LIGAND_RECEPTOR_INTERACTION	KEGG_NEUROACTIVE_LIGAND_RECEPTOR_INTERACTION		266	-0.396292	-1.31041	0.0130391	0.295472	1	3574	tags=23%, list=18%, signal=28%
REACTOME_INCRETIN_SYNTHESIS_SECRETION_AND_INACTIVATION	REACTOME_INCRETIN_SYNTHESIS_SECRETION_AND_INACTIVATION		19	-0.51963	-1.30989	0.156417	0.295278	1	1905	tags=21%, list=10%, signal=23%
NABA_SECRETED_FACTORS	NABA_SECRETED_FACTORS		315	-0.393205	-1.30864	0.0130391	0.296405	1	2620	tags=18%, list=13%, signal=21%
REACTOME_ACTIVATION_OF_KAINATE_RECEPTORS_UPON_GLUTAMATE_BINDING	REACTOME_ACTIVATION_OF_KAINATE_RECEPTORS_UPON_GLUTAMATE_BINDING		28	-0.502949	-1.30847	0.133418	0.295602	1	3495	tags=39%, list=18%, signal=48%
REACTOME_THROMBIN_SIGNALLING_THROUGH_PROTEINASE_ACTIVATED_RECEPTORS_PARS	REACTOME_THROMBIN_SIGNALLING_THROUGH_PROTEINASE_ACTIVATED_RECEPTORS_PARS		31	-0.482803	-1.30784	0.12341	0.295698	1	2480	tags=26%, list=12%, signal=29%
BIOCARTA_MCALPAIN_PATHWAY	BIOCARTA_MCALPAIN_PATHWAY		25	-0.497345	-1.30306	0.14489	0.303294	1	1043	tags=16%, list=5%, signal=17%
KEGG_INSULIN_SIGNALING_PATHWAY	KEGG_INSULIN_SIGNALING_PATHWAY		134	-0.399309	-1.29557	0.0588843	0.316334	1	4145	tags=27%, list=21%, signal=34%
PID_AJDISS_2PATHWAY	PID_AJDISS_2PATHWAY		45	-0.448592	-1.29398	0.128588	0.31823	1	1516	tags=20%, list=8%, signal=22%
REACTOME_ADP_SIGNALLING_THROUGH_P2RY1	REACTOME_ADP_SIGNALLING_THROUGH_P2RY1		24	-0.505993	-1.29304	0.154248	0.318911	1	3990	tags=38%, list=20%, signal=47%
REACTOME_EFFECTS_OF_PIP2_HYDROLYSIS	REACTOME_EFFECTS_OF_PIP2_HYDROLYSIS		23	-0.502582	-1.29126	0.160256	0.321203	1	3840	tags=48%, list=19%, signal=59%
REACTOME_GENERATION_OF_SECOND_MESSENGER_MOLECULES	REACTOME_GENERATION_OF_SECOND_MESSENGER_MOLECULES		23	-0.500203	-1.29113	0.17801	0.320281	1	4778	tags=43%, list=24%, signal=57%
KEGG_PRION_DISEASES	KEGG_PRION_DISEASES		34	-0.463753	-1.29057	0.143207	0.320152	1	2082	tags=21%, list=10%, signal=23%
KEGG_GLYCOSAMINOGLYCAN_DEGRADATION	KEGG_GLYCOSAMINOGLYCAN_DEGRADATION		21	-0.509594	-1.289	0.163373	0.322081	1	3215	tags=24%, list=16%, signal=28%
REACTOME_NGF_SIGNALLING_VIA_TRKA_FROM_THE_PLASMA_MEMBRANE	REACTOME_NGF_SIGNALLING_VIA_TRKA_FROM_THE_PLASMA_MEMBRANE		132	-0.40004	-1.28836	0.0749487	0.322163	1	2922	tags=20%, list=15%, signal=24%
KEGG_HEDGEHOG_SIGNALING_PATHWAY	KEGG_HEDGEHOG_SIGNALING_PATHWAY		54	-0.443505	-1.28722	0.143828	0.323263	1	3991	tags=33%, list=20%, signal=42%
PID_ANGIOPOIETIN_RECEPTOR_PATHWAY	PID_ANGIOPOIETIN_RECEPTOR_PATHWAY		50	-0.439922	-1.28638	0.132032	0.32382	1	3506	tags=26%, list=18%, signal=31%
PID_NOTCH_PATHWAY	PID_NOTCH_PATHWAY		58	-0.431835	-1.28529	0.13683	0.32494	1	4013	tags=31%, list=20%, signal=39%
BIOCARTA_GCR_PATHWAY	BIOCARTA_GCR_PATHWAY		17	-0.531112	-1.28469	0.172996	0.324901	1	1436	tags=24%, list=7%, signal=25%
REACTOME_GRB2_SOS_PROVIDES_LINKAGE_TO_MAPK_SIGNALING_FOR_INTERGRINS_	REACTOME_GRB2_SOS_PROVIDES_LINKAGE_TO_MAPK_SIGNALING_FOR_INTERGRINS_		15	-0.536597	-1.28452	0.196605	0.324046	1	2131	tags=40%, list=11%, signal=45%
PID_S1P_S1P1_PATHWAY	PID_S1P_S1P1_PATHWAY		21	-0.522372	-1.28311	0.181354	0.325579	1	4778	tags=52%, list=24%, signal=69%
PID_THROMBIN_PAR4_PATHWAY	PID_THROMBIN_PAR4_PATHWAY		15	-0.555199	-1.27971	0.17341	0.331155	1	1447	tags=20%, list=7%, signal=22%
PID_HES_HEY_PATHWAY	PID_HES_HEY_PATHWAY		46	-0.449136	-1.27942	0.132251	0.330573	1	1892	tags=15%, list=10%, signal=17%
BIOCARTA_EIF4_PATHWAY	BIOCARTA_EIF4_PATHWAY		24	-0.490608	-1.27924	0.174242	0.329723	1	4057	tags=33%, list=20%, signal=42%
PID_IL4_2PATHWAY	PID_IL4_2PATHWAY		63	-0.427067	-1.27896	0.139043	0.32913	1	3749	tags=35%, list=19%, signal=43%
BIOCARTA_BCR_PATHWAY	BIOCARTA_BCR_PATHWAY		32	-0.468531	-1.27723	0.151899	0.331335	1	4005	tags=41%, list=20%, signal=51%
REACTOME_BOTULINUM_NEUROTOXICITY	REACTOME_BOTULINUM_NEUROTOXICITY		18	-0.517413	-1.27706	0.177989	0.330501	1	1777	tags=22%, list=9%, signal=24%
ST_DIFFERENTIATION_PATHWAY_IN_PC12_CELLS	ST_DIFFERENTIATION_PATHWAY_IN_PC12_CELLS		43	-0.446777	-1.27457	0.151371	0.334187	1	4957	tags=40%, list=25%, signal=53%
PID_CD8_TCR_PATHWAY	PID_CD8_TCR_PATHWAY		53	-0.434596	-1.274	0.127418	0.334124	1	5299	tags=43%, list=27%, signal=59%
KEGG_PROGESTERONE_MEDIATED_OOCYTE_MATURATION	KEGG_PROGESTERONE_MEDIATED_OOCYTE_MATURATION		83	-0.408508	-1.27394	0.120341	0.333093	1	2291	tags=23%, list=12%, signal=26%
PID_VEGFR1_PATHWAY	PID_VEGFR1_PATHWAY		26	-0.482745	-1.27244	0.17013	0.335049	1	4030	tags=42%, list=20%, signal=53%
BIOCARTA_MTA3_PATHWAY	BIOCARTA_MTA3_PATHWAY		18	-0.519445	-1.2722	0.214876	0.334344	1	1457	tags=22%, list=7%, signal=24%
KEGG_PHENYLALANINE_METABOLISM	KEGG_PHENYLALANINE_METABOLISM		18	-0.529127	-1.27197	0.184931	0.333659	1	3306	tags=33%, list=17%, signal=40%
KEGG_RENAL_CELL_CARCINOMA	KEGG_RENAL_CELL_CARCINOMA		69	-0.417544	-1.27194	0.131004	0.332583	1	3680	tags=28%, list=19%, signal=34%
REACTOME_NOTCH1_INTRACELLULAR_DOMAIN_REGULATES_TRANSCRIPTION	REACTOME_NOTCH1_INTRACELLULAR_DOMAIN_REGULATES_TRANSCRIPTION		44	-0.438781	-1.27033	0.149425	0.334504	1	4047	tags=27%, list=20%, signal=34%
PID_WNT_NONCANONICAL_PATHWAY	PID_WNT_NONCANONICAL_PATHWAY		32	-0.468586	-1.2692	0.156134	0.335601	1	3125	tags=28%, list=16%, signal=33%
REACTOME_CYTOCHROME_P450_ARRANGED_BY_SUBSTRATE_TYPE	REACTOME_CYTOCHROME_P450_ARRANGED_BY_SUBSTRATE_TYPE		47	-0.439407	-1.26507	0.167447	0.342384	1	425	tags=9%, list=2%, signal=9%
KEGG_PATHWAYS_IN_CANCER	KEGG_PATHWAYS_IN_CANCER		322	-0.383165	-1.26427	0.0230461	0.34282	1	3991	tags=29%, list=20%, signal=36%
REACTOME_ION_CHANNEL_TRANSPORT	REACTOME_ION_CHANNEL_TRANSPORT		54	-0.427726	-1.26297	0.155505	0.34422	1	2600	tags=20%, list=13%, signal=23%
PID_S1P_S1P2_PATHWAY	PID_S1P_S1P2_PATHWAY		24	-0.496468	-1.26247	0.178851	0.344101	1	1630	tags=25%, list=8%, signal=27%
KEGG_ETHER_LIPID_METABOLISM	KEGG_ETHER_LIPID_METABOLISM		28	-0.469646	-1.26131	0.173967	0.345201	1	2101	tags=29%, list=11%, signal=32%
KEGG_ABC_TRANSPORTERS	KEGG_ABC_TRANSPORTERS		43	-0.444817	-1.25935	0.169834	0.347965	1	2451	tags=23%, list=12%, signal=26%
KEGG_VIRAL_MYOCARDITIS	KEGG_VIRAL_MYOCARDITIS		64	-0.416855	-1.25908	0.139198	0.347321	1	1612	tags=14%, list=8%, signal=15%
REACTOME_RAS_ACTIVATION_UOPN_CA2_INFUX_THROUGH_NMDA_RECEPTOR	REACTOME_RAS_ACTIVATION_UOPN_CA2_INFUX_THROUGH_NMDA_RECEPTOR		15	-0.537415	-1.25882	0.210014	0.346671	1	1694	tags=27%, list=9%, signal=29%
PID_CXCR4_PATHWAY	PID_CXCR4_PATHWAY		100	-0.39801	-1.25675	0.107368	0.349443	1	4005	tags=33%, list=20%, signal=41%
PID_INTEGRIN_A4B1_PATHWAY	PID_INTEGRIN_A4B1_PATHWAY		32	-0.4568	-1.24938	0.185874	0.362483	1	3405	tags=34%, list=17%, signal=41%
KEGG_PROSTATE_CANCER	KEGG_PROSTATE_CANCER		89	-0.402761	-1.2485	0.114684	0.363122	1	3898	tags=28%, list=20%, signal=35%
REACTOME_METABOLISM_OF_CARBOHYDRATES	REACTOME_METABOLISM_OF_CARBOHYDRATES		226	-0.378958	-1.2465	0.0646465	0.366039	1	3403	tags=23%, list=17%, signal=27%
REACTOME_ENERGY_DEPENDENT_REGULATION_OF_MTOR_BY_LKB1_AMPK	REACTOME_ENERGY_DEPENDENT_REGULATION_OF_MTOR_BY_LKB1_AMPK		17	-0.516675	-1.24597	0.211034	0.366031	1	2325	tags=24%, list=12%, signal=27%
PID_IGF1_PATHWAY	PID_IGF1_PATHWAY		29	-0.461932	-1.24563	0.189155	0.365546	1	2922	tags=24%, list=15%, signal=28%
REACTOME_ACTIVATED_NOTCH1_TRANSMITS_SIGNAL_TO_THE_NUCLEUS	REACTOME_ACTIVATED_NOTCH1_TRANSMITS_SIGNAL_TO_THE_NUCLEUS		26	-0.472355	-1.2452	0.202824	0.365098	1	3235	tags=27%, list=16%, signal=32%
KEGG_FC_EPSILON_RI_SIGNALING_PATHWAY	KEGG_FC_EPSILON_RI_SIGNALING_PATHWAY		74	-0.403394	-1.24195	0.150163	0.370525	1	4005	tags=31%, list=20%, signal=39%
PID_IL8_CXCR2_PATHWAY	PID_IL8_CXCR2_PATHWAY		34	-0.443816	-1.23917	0.198765	0.374876	1	2799	tags=24%, list=14%, signal=27%
REACTOME_ION_TRANSPORT_BY_P_TYPE_ATPASES	REACTOME_ION_TRANSPORT_BY_P_TYPE_ATPASES		33	-0.449497	-1.23773	0.206725	0.376582	1	2445	tags=24%, list=12%, signal=28%
PID_EPHRINB_REV_PATHWAY	PID_EPHRINB_REV_PATHWAY		30	-0.458188	-1.23629	0.208071	0.378396	1	3988	tags=37%, list=20%, signal=46%
BIOCARTA_NKT_PATHWAY	BIOCARTA_NKT_PATHWAY		28	-0.456634	-1.23021	0.219265	0.389771	1	2145	tags=21%, list=11%, signal=24%
REACTOME_SEMA4D_IN_SEMAPHORIN_SIGNALING	REACTOME_SEMA4D_IN_SEMAPHORIN_SIGNALING		29	-0.456238	-1.22812	0.221216	0.392789	1	3851	tags=31%, list=19%, signal=38%
PID_IL8_CXCR1_PATHWAY	PID_IL8_CXCR1_PATHWAY		28	-0.457373	-1.22746	0.208936	0.392945	1	3988	tags=36%, list=20%, signal=45%
BIOCARTA_ECM_PATHWAY	BIOCARTA_ECM_PATHWAY		24	-0.472862	-1.22552	0.233244	0.395746	1	3506	tags=33%, list=18%, signal=40%
BIOCARTA_CREB_PATHWAY	BIOCARTA_CREB_PATHWAY		27	-0.467439	-1.22482	0.223938	0.395995	1	3506	tags=30%, list=18%, signal=36%
KEGG_PPAR_SIGNALING_PATHWAY	KEGG_PPAR_SIGNALING_PATHWAY		67	-0.413123	-1.22334	0.1663	0.397758	1	4346	tags=33%, list=22%, signal=42%
REACTOME_NEUROTRANSMITTER_RELEASE_CYCLE	REACTOME_NEUROTRANSMITTER_RELEASE_CYCLE		33	-0.45051	-1.2216	0.212121	0.400133	1	1205	tags=15%, list=6%, signal=16%
PID_CDC42_REG_PATHWAY	PID_CDC42_REG_PATHWAY		30	-0.45527	-1.21954	0.219668	0.403224	1	3439	tags=37%, list=17%, signal=44%
REACTOME_NUCLEAR_RECEPTOR_TRANSCRIPTION_PATHWAY	REACTOME_NUCLEAR_RECEPTOR_TRANSCRIPTION_PATHWAY		46	-0.422084	-1.21812	0.197917	0.404849	1	2483	tags=24%, list=13%, signal=27%
REACTOME_NUCLEOTIDE_LIKE_PURINERGIC_RECEPTORS	REACTOME_NUCLEOTIDE_LIKE_PURINERGIC_RECEPTORS		15	-0.517845	-1.21806	0.263598	0.403729	1	3310	tags=40%, list=17%, signal=48%
ST_GAQ_PATHWAY	ST_GAQ_PATHWAY		28	-0.45175	-1.21721	0.216958	0.404125	1	1529	tags=18%, list=8%, signal=19%
KEGG_METABOLISM_OF_XENOBIOTICS_BY_CYTOCHROME_P450	KEGG_METABOLISM_OF_XENOBIOTICS_BY_CYTOCHROME_P450		57	-0.405121	-1.21529	0.203786	0.406999	1	4284	tags=35%, list=22%, signal=45%
BIOCARTA_NDKDYNAMIN_PATHWAY	BIOCARTA_NDKDYNAMIN_PATHWAY		15	-0.516898	-1.21339	0.235725	0.409784	1	4356	tags=40%, list=22%, signal=51%
REACTOME_BIOLOGICAL_OXIDATIONS	REACTOME_BIOLOGICAL_OXIDATIONS		120	-0.377493	-1.21139	0.153209	0.412785	1	4284	tags=26%, list=22%, signal=33%
ST_JNK_MAPK_PATHWAY	ST_JNK_MAPK_PATHWAY		40	-0.421751	-1.21106	0.203088	0.41221	1	2499	tags=18%, list=13%, signal=20%
BIOCARTA_BIOPEPTIDES_PATHWAY	BIOCARTA_BIOPEPTIDES_PATHWAY		40	-0.429545	-1.20863	0.212085	0.416023	1	3276	tags=23%, list=17%, signal=27%
PID_ARF6_PATHWAY	PID_ARF6_PATHWAY		35	-0.441181	-1.20693	0.227273	0.418246	1	1956	tags=20%, list=10%, signal=22%
BIOCARTA_AGR_PATHWAY	BIOCARTA_AGR_PATHWAY		36	-0.436853	-1.2064	0.212974	0.418209	1	1483	tags=17%, list=7%, signal=18%
REACTOME_LIPID_DIGESTION_MOBILIZATION_AND_TRANSPORT	REACTOME_LIPID_DIGESTION_MOBILIZATION_AND_TRANSPORT		45	-0.413009	-1.19934	0.229586	0.432489	1	4066	tags=31%, list=20%, signal=39%
REACTOME_SIGNALING_BY_ERBB4	REACTOME_SIGNALING_BY_ERBB4		87	-0.383587	-1.19932	0.195016	0.431259	1	2243	tags=14%, list=11%, signal=15%
REACTOME_CELL_DEATH_SIGNALLING_VIA_NRAGE_NRIF_AND_NADE	REACTOME_CELL_DEATH_SIGNALLING_VIA_NRAGE_NRIF_AND_NADE		58	-0.402594	-1.19877	0.216949	0.431169	1	4302	tags=43%, list=22%, signal=55%
REACTOME_DEGRADATION_OF_THE_EXTRACELLULAR_MATRIX	REACTOME_DEGRADATION_OF_THE_EXTRACELLULAR_MATRIX		28	-0.453274	-1.19542	0.227895	0.437144	1	3572	tags=32%, list=18%, signal=39%
REACTOME_SYNTHESIS_OF_BILE_ACIDS_AND_BILE_SALTS	REACTOME_SYNTHESIS_OF_BILE_ACIDS_AND_BILE_SALTS		19	-0.473789	-1.1944	0.244	0.437934	1	1461	tags=21%, list=7%, signal=23%
PID_NETRIN_PATHWAY	PID_NETRIN_PATHWAY		32	-0.440895	-1.19436	0.244055	0.436736	1	3506	tags=31%, list=18%, signal=38%
KEGG_ACUTE_MYELOID_LEUKEMIA	KEGG_ACUTE_MYELOID_LEUKEMIA		56	-0.406206	-1.19175	0.213394	0.440987	1	3506	tags=23%, list=18%, signal=28%
KEGG_COLORECTAL_CANCER	KEGG_COLORECTAL_CANCER		62	-0.399414	-1.1902	0.205817	0.44293	1	3577	tags=27%, list=18%, signal=33%
REACTOME_INHIBITION_OF_VOLTAGE_GATED_CA2_CHANNELS_VIA_GBETA_GAMMA_SUBUNITS	REACTOME_INHIBITION_OF_VOLTAGE_GATED_CA2_CHANNELS_VIA_GBETA_GAMMA_SUBUNITS		24	-0.455383	-1.18949	0.257256	0.443195	1	3448	tags=33%, list=17%, signal=40%
BIOCARTA_CXCR4_PATHWAY	BIOCARTA_CXCR4_PATHWAY		24	-0.453955	-1.18693	0.249012	0.447422	1	3943	tags=33%, list=20%, signal=42%
REACTOME_CIRCADIAN_REPRESSION_OF_EXPRESSION_BY_REV_ERBA	REACTOME_CIRCADIAN_REPRESSION_OF_EXPRESSION_BY_REV_ERBA		21	-0.462352	-1.18656	0.244681	0.446907	1	914	tags=14%, list=5%, signal=15%
SIG_INSULIN_RECEPTOR_PATHWAY_IN_CARDIAC_MYOCYTES	SIG_INSULIN_RECEPTOR_PATHWAY_IN_CARDIAC_MYOCYTES		50	-0.402886	-1.1865	0.225173	0.445725	1	4100	tags=28%, list=21%, signal=35%
PID_PI3KCI_PATHWAY	PID_PI3KCI_PATHWAY		49	-0.412046	-1.18631	0.230324	0.444815	1	4894	tags=45%, list=25%, signal=59%
KEGG_NICOTINATE_AND_NICOTINAMIDE_METABOLISM	KEGG_NICOTINATE_AND_NICOTINAMIDE_METABOLISM		22	-0.466938	-1.1863	0.271505	0.443549	1	3249	tags=27%, list=16%, signal=33%
REACTOME_ADHERENS_JUNCTIONS_INTERACTIONS	REACTOME_ADHERENS_JUNCTIONS_INTERACTIONS		26	-0.45123	-1.18441	0.268015	0.446166	1	3154	tags=38%, list=16%, signal=46%
KEGG_B_CELL_RECEPTOR_SIGNALING_PATHWAY	KEGG_B_CELL_RECEPTOR_SIGNALING_PATHWAY		73	-0.38419	-1.18099	0.231432	0.452374	1	3782	tags=33%, list=19%, signal=40%
PID_KIT_PATHWAY	PID_KIT_PATHWAY		52	-0.4021	-1.18015	0.236425	0.452791	1	2121	tags=15%, list=11%, signal=17%
KEGG_NEUROTROPHIN_SIGNALING_PATHWAY	KEGG_NEUROTROPHIN_SIGNALING_PATHWAY		124	-0.367264	-1.17517	0.20894	0.462201	1	3025	tags=20%, list=15%, signal=24%
KEGG_GNRH_SIGNALING_PATHWAY	KEGG_GNRH_SIGNALING_PATHWAY		94	-0.374485	-1.17229	0.215122	0.467296	1	2499	tags=19%, list=13%, signal=22%
PID_FAK_PATHWAY	PID_FAK_PATHWAY		58	-0.397233	-1.17173	0.237363	0.467281	1	5158	tags=47%, list=26%, signal=63%
KEGG_PURINE_METABOLISM	KEGG_PURINE_METABOLISM		149	-0.361534	-1.17033	0.184237	0.469061	1	3359	tags=23%, list=17%, signal=28%
REACTOME_PROSTACYCLIN_SIGNALLING_THROUGH_PROSTACYCLIN_RECEPTOR	REACTOME_PROSTACYCLIN_SIGNALLING_THROUGH_PROSTACYCLIN_RECEPTOR		18	-0.479976	-1.16779	0.270636	0.473115	1	3260	tags=33%, list=16%, signal=40%
PID_TGFBR_PATHWAY	PID_TGFBR_PATHWAY		55	-0.402494	-1.16744	0.25477	0.472458	1	3692	tags=25%, list=19%, signal=31%
SA_TRKA_RECEPTOR	SA_TRKA_RECEPTOR		17	-0.478378	-1.16686	0.285513	0.47242	1	3853	tags=29%, list=19%, signal=36%
REACTOME_BMAL1_CLOCK_NPAS2_ACTIVATES_CIRCADIAN_EXPRESSION	REACTOME_BMAL1_CLOCK_NPAS2_ACTIVATES_CIRCADIAN_EXPRESSION		34	-0.426067	-1.16656	0.269042	0.471737	1	2988	tags=24%, list=15%, signal=28%
BIOCARTA_AKT_PATHWAY	BIOCARTA_AKT_PATHWAY		22	-0.455174	-1.166	0.279101	0.471622	1	3898	tags=23%, list=20%, signal=28%
REACTOME_PTM_GAMMA_CARBOXYLATION_HYPUSINE_FORMATION_AND_ARYLSULFATASE_ACTIVATION	REACTOME_PTM_GAMMA_CARBOXYLATION_HYPUSINE_FORMATION_AND_ARYLSULFATASE_ACTIVATION		25	-0.447749	-1.16406	0.267738	0.474388	1	5113	tags=48%, list=26%, signal=65%
PID_ECADHERIN_STABILIZATION_PATHWAY	PID_ECADHERIN_STABILIZATION_PATHWAY		41	-0.40975	-1.15914	0.258767	0.483959	1	1343	tags=15%, list=7%, signal=16%
REACTOME_SYNTHESIS_SECRETION_AND_INACTIVATION_OF_GLP1	REACTOME_SYNTHESIS_SECRETION_AND_INACTIVATION_OF_GLP1		16	-0.482225	-1.15789	0.298172	0.485295	1	1905	tags=19%, list=10%, signal=21%
PID_INSULIN_PATHWAY	PID_INSULIN_PATHWAY		45	-0.400226	-1.15776	0.291469	0.484281	1	4332	tags=27%, list=22%, signal=34%
REACTOME_SIGNALING_BY_EGFR_IN_CANCER	REACTOME_SIGNALING_BY_EGFR_IN_CANCER		103	-0.361857	-1.15162	0.260042	0.496348	1	3898	tags=23%, list=20%, signal=29%
ST_G_ALPHA_I_PATHWAY	ST_G_ALPHA_I_PATHWAY		35	-0.419403	-1.1498	0.287671	0.499071	1	1939	tags=20%, list=10%, signal=22%
REACTOME_PKB_MEDIATED_EVENTS	REACTOME_PKB_MEDIATED_EVENTS		28	-0.427615	-1.14969	0.309136	0.497956	1	2325	tags=18%, list=12%, signal=20%
REACTOME_PRE_NOTCH_EXPRESSION_AND_PROCESSING	REACTOME_PRE_NOTCH_EXPRESSION_AND_PROCESSING		38	-0.41217	-1.14792	0.294947	0.500484	1	3747	tags=34%, list=19%, signal=42%
KEGG_FATTY_ACID_METABOLISM	KEGG_FATTY_ACID_METABOLISM		41	-0.409279	-1.1477	0.280765	0.499658	1	4167	tags=37%, list=21%, signal=46%
KEGG_CYTOKINE_CYTOKINE_RECEPTOR_INTERACTION	KEGG_CYTOKINE_CYTOKINE_RECEPTOR_INTERACTION		249	-0.349651	-1.14762	0.178068	0.498453	1	4113	tags=29%, list=21%, signal=36%
REACTOME_RECYCLING_PATHWAY_OF_L1	REACTOME_RECYCLING_PATHWAY_OF_L1		26	-0.433554	-1.14631	0.3125	0.500003	1	2902	tags=31%, list=15%, signal=36%
REACTOME_PLATELET_CALCIUM_HOMEOSTASIS	REACTOME_PLATELET_CALCIUM_HOMEOSTASIS		16	-0.483058	-1.14537	0.330544	0.500853	1	3367	tags=31%, list=17%, signal=38%
BIOCARTA_CARM_ER_PATHWAY	BIOCARTA_CARM_ER_PATHWAY		33	-0.419566	-1.14522	0.308913	0.499892	1	2213	tags=15%, list=11%, signal=17%
KEGG_GLYCOSPHINGOLIPID_BIOSYNTHESIS_LACTO_AND_NEOLACTO_SERIES	KEGG_GLYCOSPHINGOLIPID_BIOSYNTHESIS_LACTO_AND_NEOLACTO_SERIES		26	-0.433131	-1.13908	0.276623	0.511839	1	1665	tags=19%, list=8%, signal=21%
PID_NEPHRIN_NEPH1_PATHWAY	PID_NEPHRIN_NEPH1_PATHWAY		31	-0.41487	-1.13901	0.296855	0.510625	1	3506	tags=26%, list=18%, signal=31%
PID_TRKR_PATHWAY	PID_TRKR_PATHWAY		62	-0.38479	-1.13868	0.287762	0.51002	1	4778	tags=32%, list=24%, signal=42%
BIOCARTA_TPO_PATHWAY	BIOCARTA_TPO_PATHWAY		24	-0.434607	-1.1369	0.322917	0.512439	1	3506	tags=33%, list=18%, signal=40%
REACTOME_PROTEOLYTIC_CLEAVAGE_OF_SNARE_COMPLEX_PROTEINS	REACTOME_PROTEOLYTIC_CLEAVAGE_OF_SNARE_COMPLEX_PROTEINS		16	-0.480665	-1.13677	0.326118	0.511401	1	1777	tags=19%, list=9%, signal=21%
BIOCARTA_CHREBP2_PATHWAY	BIOCARTA_CHREBP2_PATHWAY		42	-0.39872	-1.13552	0.302709	0.512767	1	2325	tags=19%, list=12%, signal=22%
REACTOME_IL_3_5_AND_GM_CSF_SIGNALING	REACTOME_IL_3_5_AND_GM_CSF_SIGNALING		43	-0.394059	-1.13529	0.309724	0.511983	1	4099	tags=35%, list=21%, signal=44%
PID_FRA_PATHWAY	PID_FRA_PATHWAY		36	-0.411178	-1.13523	0.318841	0.510772	1	1849	tags=22%, list=9%, signal=24%
PID_AR_NONGENOMIC_PATHWAY	PID_AR_NONGENOMIC_PATHWAY		31	-0.414437	-1.13001	0.329146	0.521136	1	2201	tags=23%, list=11%, signal=25%
REACTOME_SIGNALLING_BY_NGF	REACTOME_SIGNALLING_BY_NGF		210	-0.343229	-1.12905	0.219537	0.521991	1	4302	tags=28%, list=22%, signal=35%
PID_BETA_CATENIN_NUC_PATHWAY	PID_BETA_CATENIN_NUC_PATHWAY		80	-0.366098	-1.12768	0.3	0.523759	1	1937	tags=16%, list=10%, signal=18%
REACTOME_CHEMOKINE_RECEPTORS_BIND_CHEMOKINES	REACTOME_CHEMOKINE_RECEPTORS_BIND_CHEMOKINES		48	-0.380861	-1.12704	0.319347	0.523838	1	2297	tags=23%, list=12%, signal=26%
PID_AP1_PATHWAY	PID_AP1_PATHWAY		70	-0.372726	-1.12143	0.30574	0.535073	1	4120	tags=31%, list=21%, signal=40%
REACTOME_SYNTHESIS_OF_PIPS_AT_THE_PLASMA_MEMBRANE	REACTOME_SYNTHESIS_OF_PIPS_AT_THE_PLASMA_MEMBRANE		29	-0.4135	-1.11594	0.315204	0.545758	1	4356	tags=41%, list=22%, signal=53%
BIOCARTA_AT1R_PATHWAY	BIOCARTA_AT1R_PATHWAY		30	-0.411928	-1.11547	0.336317	0.54546	1	2843	tags=23%, list=14%, signal=27%
PID_RHOA_REG_PATHWAY	PID_RHOA_REG_PATHWAY		44	-0.392453	-1.11537	0.354877	0.544265	1	4791	tags=45%, list=24%, signal=60%
REACTOME_ACYL_CHAIN_REMODELLING_OF_PC	REACTOME_ACYL_CHAIN_REMODELLING_OF_PC		21	-0.442707	-1.11396	0.348587	0.545952	1	2723	tags=24%, list=14%, signal=28%
PID_IL6_7_PATHWAY	PID_IL6_7_PATHWAY		47	-0.380409	-1.10827	0.327869	0.557491	1	5261	tags=51%, list=27%, signal=69%
REACTOME_SYNTHESIS_OF_PA	REACTOME_SYNTHESIS_OF_PA		26	-0.424179	-1.10674	0.368217	0.559667	1	4237	tags=35%, list=21%, signal=44%
KEGG_GLYCOSAMINOGLYCAN_BIOSYNTHESIS_HEPARAN_SULFATE	KEGG_GLYCOSAMINOGLYCAN_BIOSYNTHESIS_HEPARAN_SULFATE		26	-0.417826	-1.10627	0.341371	0.559389	1	5141	tags=46%, list=26%, signal=62%
REACTOME_SIGNALING_BY_ERBB2	REACTOME_SIGNALING_BY_ERBB2		95	-0.348576	-1.10609	0.299893	0.558372	1	2291	tags=16%, list=12%, signal=18%
REACTOME_AMINE_LIGAND_BINDING_RECEPTORS	REACTOME_AMINE_LIGAND_BINDING_RECEPTORS		36	-0.397362	-1.10569	0.326708	0.557943	1	1081	tags=11%, list=5%, signal=12%
PID_SYNDECAN_3_PATHWAY	PID_SYNDECAN_3_PATHWAY		17	-0.462262	-1.10536	0.348252	0.557247	1	962	tags=18%, list=5%, signal=19%
REACTOME_P130CAS_LINKAGE_TO_MAPK_SIGNALING_FOR_INTEGRINS	REACTOME_P130CAS_LINKAGE_TO_MAPK_SIGNALING_FOR_INTEGRINS		15	-0.462188	-1.09903	0.353198	0.570236	1	2131	tags=33%, list=11%, signal=37%
BIOCARTA_TEL_PATHWAY	BIOCARTA_TEL_PATHWAY		18	-0.442193	-1.09048	0.365462	0.588266	1	2799	tags=22%, list=14%, signal=26%
REACTOME_CELL_JUNCTION_ORGANIZATION	REACTOME_CELL_JUNCTION_ORGANIZATION		74	-0.351507	-1.09025	0.364444	0.587321	1	2937	tags=24%, list=15%, signal=28%
BIOCARTA_ACTINY_PATHWAY	BIOCARTA_ACTINY_PATHWAY		20	-0.437528	-1.08782	0.365462	0.591449	1	2457	tags=15%, list=12%, signal=17%
REACTOME_POST_CHAPERONIN_TUBULIN_FOLDING_PATHWAY	REACTOME_POST_CHAPERONIN_TUBULIN_FOLDING_PATHWAY		16	-0.453697	-1.08211	0.397183	0.603016	1	1609	tags=19%, list=8%, signal=20%
REACTOME_CELL_CELL_COMMUNICATION	REACTOME_CELL_CELL_COMMUNICATION		115	-0.338618	-1.08002	0.353862	0.606155	1	2937	tags=21%, list=15%, signal=24%
BIOCARTA_TFF_PATHWAY	BIOCARTA_TFF_PATHWAY		21	-0.428612	-1.07817	0.400524	0.608742	1	3506	tags=29%, list=18%, signal=35%
REACTOME_DOWNSTREAM_SIGNAL_TRANSDUCTION	REACTOME_DOWNSTREAM_SIGNAL_TRANSDUCTION		89	-0.344306	-1.07515	0.350216	0.614035	1	3898	tags=25%, list=20%, signal=31%
BIOCARTA_CK1_PATHWAY	BIOCARTA_CK1_PATHWAY		17	-0.449642	-1.07437	0.394667	0.614295	1	1685	tags=18%, list=8%, signal=19%
REACTOME_THE_ROLE_OF_NEF_IN_HIV1_REPLICATION_AND_DISEASE_PATHOGENESIS	REACTOME_THE_ROLE_OF_NEF_IN_HIV1_REPLICATION_AND_DISEASE_PATHOGENESIS		27	-0.402149	-1.07283	0.390428	0.616429	1	4827	tags=37%, list=24%, signal=49%
KEGG_GLYCEROLIPID_METABOLISM	KEGG_GLYCEROLIPID_METABOLISM		48	-0.362245	-1.06974	0.384259	0.622026	1	4237	tags=35%, list=21%, signal=45%
PID_ERA_GENOMIC_PATHWAY	PID_ERA_GENOMIC_PATHWAY		64	-0.35138	-1.06813	0.371271	0.624413	1	2950	tags=17%, list=15%, signal=20%
KEGG_CHRONIC_MYELOID_LEUKEMIA	KEGG_CHRONIC_MYELOID_LEUKEMIA		72	-0.35001	-1.06715	0.384532	0.625174	1	3506	tags=22%, list=18%, signal=27%
BIOCARTA_ERK5_PATHWAY	BIOCARTA_ERK5_PATHWAY		17	-0.443337	-1.06543	0.407459	0.627578	1	3506	tags=29%, list=18%, signal=36%
REACTOME_REGULATION_OF_SIGNALING_BY_CBL	REACTOME_REGULATION_OF_SIGNALING_BY_CBL		18	-0.429601	-1.06367	0.421569	0.630044	1	4005	tags=39%, list=20%, signal=49%
PID_PDGFRB_PATHWAY	PID_PDGFRB_PATHWAY		128	-0.329454	-1.06035	0.390722	0.636188	1	4075	tags=23%, list=21%, signal=29%
ST_WNT_CA2_CYCLIC_GMP_PATHWAY	ST_WNT_CA2_CYCLIC_GMP_PATHWAY		20	-0.428102	-1.06033	0.407307	0.634684	1	2596	tags=20%, list=13%, signal=23%
PID_ERBB4_PATHWAY	PID_ERBB4_PATHWAY		38	-0.377529	-1.05936	0.398355	0.63535	1	4425	tags=37%, list=22%, signal=47%
REACTOME_TGF_BETA_RECEPTOR_SIGNALING_ACTIVATES_SMADS	REACTOME_TGF_BETA_RECEPTOR_SIGNALING_ACTIVATES_SMADS		24	-0.410363	-1.05837	0.40678	0.63617	1	4252	tags=33%, list=21%, signal=42%
REACTOME_CD28_DEPENDENT_PI3K_AKT_SIGNALING	REACTOME_CD28_DEPENDENT_PI3K_AKT_SIGNALING		21	-0.419577	-1.05798	0.389182	0.635481	1	3506	tags=29%, list=18%, signal=35%
REACTOME_YAP1_AND_WWTR1_TAZ_STIMULATED_GENE_EXPRESSION	REACTOME_YAP1_AND_WWTR1_TAZ_STIMULATED_GENE_EXPRESSION		23	-0.410491	-1.05727	0.415584	0.635569	1	3230	tags=30%, list=16%, signal=36%
REACTOME_CTLA4_INHIBITORY_SIGNALING	REACTOME_CTLA4_INHIBITORY_SIGNALING		21	-0.415406	-1.05563	0.422222	0.637643	1	1880	tags=14%, list=9%, signal=16%
KEGG_TYPE_II_DIABETES_MELLITUS	KEGG_TYPE_II_DIABETES_MELLITUS		45	-0.368974	-1.05467	0.405343	0.638277	1	4354	tags=36%, list=22%, signal=45%
BIOCARTA_CSK_PATHWAY	BIOCARTA_CSK_PATHWAY		21	-0.421758	-1.05321	0.397849	0.63995	1	4574	tags=33%, list=23%, signal=43%
BIOCARTA_STATHMIN_PATHWAY	BIOCARTA_STATHMIN_PATHWAY		19	-0.425273	-1.05107	0.411301	0.643266	1	1260	tags=16%, list=6%, signal=17%
BIOCARTA_IGF1MTOR_PATHWAY	BIOCARTA_IGF1MTOR_PATHWAY		20	-0.423499	-1.04959	0.426862	0.644995	1	3625	tags=25%, list=18%, signal=31%
BIOCARTA_MPR_PATHWAY	BIOCARTA_MPR_PATHWAY		34	-0.381788	-1.04598	0.396064	0.651817	1	1043	tags=12%, list=5%, signal=12%
BIOCARTA_CTLA4_PATHWAY	BIOCARTA_CTLA4_PATHWAY		18	-0.422921	-1.04503	0.410842	0.65239	1	4574	tags=44%, list=23%, signal=58%
REACTOME_RORA_ACTIVATES_CIRCADIAN_EXPRESSION	REACTOME_RORA_ACTIVATES_CIRCADIAN_EXPRESSION		22	-0.406001	-1.04265	0.405759	0.656381	1	914	tags=14%, list=5%, signal=14%
KEGG_DORSO_VENTRAL_AXIS_FORMATION	KEGG_DORSO_VENTRAL_AXIS_FORMATION		23	-0.411227	-1.04191	0.433912	0.656538	1	2941	tags=26%, list=15%, signal=31%
REACTOME_TIE2_SIGNALING	REACTOME_TIE2_SIGNALING		17	-0.427469	-1.04138	0.417931	0.65619	1	3506	tags=29%, list=18%, signal=36%
ST_GA13_PATHWAY	ST_GA13_PATHWAY		37	-0.377479	-1.04126	0.4284	0.654931	1	1529	tags=14%, list=8%, signal=15%
KEGG_VASOPRESSIN_REGULATED_WATER_REABSORPTION	KEGG_VASOPRESSIN_REGULATED_WATER_REABSORPTION		44	-0.359479	-1.04057	0.423749	0.654933	1	2506	tags=18%, list=13%, signal=21%
PID_MYC_REPRESS_PATHWAY	PID_MYC_REPRESS_PATHWAY		62	-0.344004	-1.03821	0.422903	0.658739	1	2951	tags=18%, list=15%, signal=21%
BIOCARTA_PDGF_PATHWAY	BIOCARTA_PDGF_PATHWAY		32	-0.382571	-1.03591	0.440534	0.662442	1	3506	tags=28%, list=18%, signal=34%
PID_ERBB1_INTERNALIZATION_PATHWAY	PID_ERBB1_INTERNALIZATION_PATHWAY		40	-0.37019	-1.03491	0.427718	0.663227	1	3726	tags=30%, list=19%, signal=37%
PID_TCPTP_PATHWAY	PID_TCPTP_PATHWAY		42	-0.363081	-1.03249	0.445898	0.667151	1	4145	tags=33%, list=21%, signal=42%
KEGG_INOSITOL_PHOSPHATE_METABOLISM	KEGG_INOSITOL_PHOSPHATE_METABOLISM		54	-0.352316	-1.03248	0.432768	0.66565	1	4899	tags=35%, list=25%, signal=47%
BIOCARTA_IL2RB_PATHWAY	BIOCARTA_IL2RB_PATHWAY		38	-0.367728	-1.03164	0.455742	0.665941	1	3555	tags=26%, list=18%, signal=32%
REACTOME_LYSOSOME_VESICLE_BIOGENESIS	REACTOME_LYSOSOME_VESICLE_BIOGENESIS		21	-0.406796	-1.02852	0.441454	0.671545	1	1221	tags=14%, list=6%, signal=15%
REACTOME_REGULATION_OF_KIT_SIGNALING	REACTOME_REGULATION_OF_KIT_SIGNALING		16	-0.430399	-1.02673	0.451253	0.673995	1	2799	tags=25%, list=14%, signal=29%
PID_TOLL_ENDOGENOUS_PATHWAY	PID_TOLL_ENDOGENOUS_PATHWAY		23	-0.40212	-1.02574	0.460746	0.674606	1	3340	tags=26%, list=17%, signal=31%
BIOCARTA_MET_PATHWAY	BIOCARTA_MET_PATHWAY		37	-0.366742	-1.02143	0.458384	0.682482	1	3625	tags=27%, list=18%, signal=33%
PID_ANTHRAX_PATHWAY	PID_ANTHRAX_PATHWAY		17	-0.417858	-1.01895	0.45134	0.686437	1	1954	tags=24%, list=10%, signal=26%
REACTOME_CIRCADIAN_CLOCK	REACTOME_CIRCADIAN_CLOCK		50	-0.345184	-1.00664	0.48538	0.711507	1	2988	tags=18%, list=15%, signal=21%
BIOCARTA_RHO_PATHWAY	BIOCARTA_RHO_PATHWAY		32	-0.369718	-1.00605	0.46375	0.711133	1	2456	tags=16%, list=12%, signal=18%
REACTOME_DEFENSINS	REACTOME_DEFENSINS		23	-0.385918	-1.00435	0.472368	0.713257	1	2297	tags=22%, list=12%, signal=25%
REACTOME_PI_METABOLISM	REACTOME_PI_METABOLISM		45	-0.347669	-1.00209	0.475087	0.716571	1	4899	tags=33%, list=25%, signal=44%
REACTOME_IL_RECEPTOR_SHC_SIGNALING	REACTOME_IL_RECEPTOR_SHC_SIGNALING		27	-0.373952	-1.00188	0.473752	0.715442	1	4099	tags=33%, list=21%, signal=42%
ST_B_CELL_ANTIGEN_RECEPTOR	ST_B_CELL_ANTIGEN_RECEPTOR		40	-0.350495	-0.999482	0.483412	0.719194	1	3506	tags=25%, list=18%, signal=30%
REACTOME_LIGAND_GATED_ION_CHANNEL_TRANSPORT	REACTOME_LIGAND_GATED_ION_CHANNEL_TRANSPORT		21	-0.397966	-0.999048	0.475661	0.71855	1	2600	tags=14%, list=13%, signal=16%
REACTOME_DOWNREGULATION_OF_TGF_BETA_RECEPTOR_SIGNALING	REACTOME_DOWNREGULATION_OF_TGF_BETA_RECEPTOR_SIGNALING		21	-0.392285	-0.996139	0.496042	0.723253	1	4252	tags=33%, list=21%, signal=42%
REACTOME_TRAFFICKING_OF_AMPA_RECEPTORS	REACTOME_TRAFFICKING_OF_AMPA_RECEPTORS		27	-0.375992	-0.994476	0.48977	0.725083	1	2961	tags=19%, list=15%, signal=22%
REACTOME_ABCA_TRANSPORTERS_IN_LIPID_HOMEOSTASIS	REACTOME_ABCA_TRANSPORTERS_IN_LIPID_HOMEOSTASIS		16	-0.412943	-0.994307	0.490141	0.723817	1	2451	tags=19%, list=12%, signal=21%
REACTOME_PRE_NOTCH_TRANSCRIPTION_AND_TRANSLATION	REACTOME_PRE_NOTCH_TRANSCRIPTION_AND_TRANSLATION		23	-0.387741	-0.990286	0.517024	0.730917	1	3747	tags=39%, list=19%, signal=48%
PID_SMAD2_3NUCLEAR_PATHWAY	PID_SMAD2_3NUCLEAR_PATHWAY		80	-0.321229	-0.988864	0.513187	0.732294	1	3921	tags=24%, list=20%, signal=29%
REACTOME_TCR_SIGNALING	REACTOME_TCR_SIGNALING		47	-0.342057	-0.98457	0.506358	0.739757	1	4778	tags=36%, list=24%, signal=48%
REACTOME_CELL_CELL_JUNCTION_ORGANIZATION	REACTOME_CELL_CELL_JUNCTION_ORGANIZATION		54	-0.334662	-0.984139	0.512911	0.73908	1	3154	tags=26%, list=16%, signal=31%
KEGG_NON_SMALL_CELL_LUNG_CANCER	KEGG_NON_SMALL_CELL_LUNG_CANCER		54	-0.336896	-0.981475	0.506257	0.74304	1	3506	tags=24%, list=18%, signal=29%
PID_LKB1_PATHWAY	PID_LKB1_PATHWAY		47	-0.343152	-0.975851	0.52518	0.753471	1	2253	tags=15%, list=11%, signal=17%
REACTOME_FORMATION_OF_TUBULIN_FOLDING_INTERMEDIATES_BY_CCT_TRIC	REACTOME_FORMATION_OF_TUBULIN_FOLDING_INTERMEDIATES_BY_CCT_TRIC		18	-0.407863	-0.974483	0.502703	0.75476	1	1609	tags=17%, list=8%, signal=18%
PID_EPO_PATHWAY	PID_EPO_PATHWAY		34	-0.35353	-0.974377	0.510455	0.753311	1	3749	tags=32%, list=19%, signal=40%
REACTOME_GAP_JUNCTION_ASSEMBLY	REACTOME_GAP_JUNCTION_ASSEMBLY		16	-0.404777	-0.972844	0.502075	0.754854	1	2975	tags=31%, list=15%, signal=37%
KEGG_PANCREATIC_CANCER	KEGG_PANCREATIC_CANCER		69	-0.321722	-0.970784	0.539227	0.757536	1	3224	tags=22%, list=16%, signal=26%
PID_BCR_5PATHWAY	PID_BCR_5PATHWAY		65	-0.323903	-0.970667	0.523179	0.756133	1	3782	tags=29%, list=19%, signal=36%
BIOCARTA_P38MAPK_PATHWAY	BIOCARTA_P38MAPK_PATHWAY		39	-0.341601	-0.965662	0.545345	0.765232	1	1433	tags=13%, list=7%, signal=14%
PID_VEGFR1_2_PATHWAY	PID_VEGFR1_2_PATHWAY		69	-0.313081	-0.96231	0.545256	0.770572	1	3687	tags=25%, list=19%, signal=30%
ST_T_CELL_SIGNAL_TRANSDUCTION	ST_T_CELL_SIGNAL_TRANSDUCTION		45	-0.334119	-0.958233	0.552326	0.777493	1	4778	tags=33%, list=24%, signal=44%
KEGG_TASTE_TRANSDUCTION	KEGG_TASTE_TRANSDUCTION		44	-0.332645	-0.957837	0.551163	0.7767	1	2351	tags=14%, list=12%, signal=15%
KEGG_ERBB_SIGNALING_PATHWAY	KEGG_ERBB_SIGNALING_PATHWAY		87	-0.309274	-0.955991	0.56943	0.778815	1	3506	tags=21%, list=18%, signal=25%
KEGG_ENDOCYTOSIS	KEGG_ENDOCYTOSIS		174	-0.291459	-0.953456	0.602629	0.782465	1	4302	tags=25%, list=22%, signal=32%
REACTOME_TERMINATION_OF_O_GLYCAN_BIOSYNTHESIS	REACTOME_TERMINATION_OF_O_GLYCAN_BIOSYNTHESIS		21	-0.378258	-0.95173	0.549223	0.784388	1	3763	tags=33%, list=19%, signal=41%
REACTOME_PPARA_ACTIVATES_GENE_EXPRESSION	REACTOME_PPARA_ACTIVATES_GENE_EXPRESSION		100	-0.301143	-0.94924	0.583507	0.787893	1	3049	tags=18%, list=15%, signal=21%
KEGG_VEGF_SIGNALING_PATHWAY	KEGG_VEGF_SIGNALING_PATHWAY		70	-0.311876	-0.94916	0.573144	0.786368	1	3990	tags=29%, list=20%, signal=36%
PID_ATF2_PATHWAY	PID_ATF2_PATHWAY		58	-0.317127	-0.946641	0.573481	0.789792	1	1780	tags=16%, list=9%, signal=17%
REACTOME_P75_NTR_RECEPTOR_MEDIATED_SIGNALLING	REACTOME_P75_NTR_RECEPTOR_MEDIATED_SIGNALLING		79	-0.309345	-0.943127	0.591304	0.795227	1	4302	tags=33%, list=22%, signal=42%
REACTOME_FATTY_ACID_TRIACYLGLYCEROL_AND_KETONE_BODY_METABOLISM	REACTOME_FATTY_ACID_TRIACYLGLYCEROL_AND_KETONE_BODY_METABOLISM		163	-0.29177	-0.943018	0.630769	0.793745	1	3049	tags=18%, list=15%, signal=21%
REACTOME_TRANSMEMBRANE_TRANSPORT_OF_SMALL_MOLECULES	REACTOME_TRANSMEMBRANE_TRANSPORT_OF_SMALL_MOLECULES		398	-0.284157	-0.942795	0.675351	0.792585	1	3377	tags=18%, list=17%, signal=21%
KEGG_PATHOGENIC_ESCHERICHIA_COLI_INFECTION	KEGG_PATHOGENIC_ESCHERICHIA_COLI_INFECTION		52	-0.322016	-0.942614	0.586327	0.791299	1	3700	tags=23%, list=19%, signal=28%
REACTOME_BILE_ACID_AND_BILE_SALT_METABOLISM	REACTOME_BILE_ACID_AND_BILE_SALT_METABOLISM		27	-0.355035	-0.941481	0.571792	0.792006	1	1461	tags=15%, list=7%, signal=16%
REACTOME_AMINE_DERIVED_HORMONES	REACTOME_AMINE_DERIVED_HORMONES		15	-0.403859	-0.94031	0.543296	0.792832	1	726	tags=13%, list=4%, signal=14%
REACTOME_SHC_MEDIATED_SIGNALLING	REACTOME_SHC_MEDIATED_SIGNALLING		15	-0.401166	-0.935333	0.558659	0.801247	1	1982	tags=20%, list=10%, signal=22%
PID_AR_PATHWAY	PID_AR_PATHWAY		58	-0.310992	-0.929849	0.589245	0.810548	1	3959	tags=26%, list=20%, signal=32%
REACTOME_GAP_JUNCTION_TRAFFICKING	REACTOME_GAP_JUNCTION_TRAFFICKING		25	-0.358602	-0.927372	0.550447	0.813832	1	1955	tags=20%, list=10%, signal=22%
PID_HIF1_TFPATHWAY	PID_HIF1_TFPATHWAY		65	-0.305971	-0.927272	0.6046	0.812337	1	3728	tags=25%, list=19%, signal=30%
KEGG_PARKINSONS_DISEASE	KEGG_PARKINSONS_DISEASE		115	-0.292807	-0.923705	0.64486	0.817718	1	2075	tags=8%, list=10%, signal=9%
REACTOME_SYNTHESIS_OF_PIPS_AT_THE_GOLGI_MEMBRANE	REACTOME_SYNTHESIS_OF_PIPS_AT_THE_GOLGI_MEMBRANE		15	-0.390622	-0.916739	0.579832	0.829825	1	5635	tags=40%, list=28%, signal=56%
KEGG_JAK_STAT_SIGNALING_PATHWAY	KEGG_JAK_STAT_SIGNALING_PATHWAY		150	-0.282461	-0.915604	0.652935	0.83042	1	3960	tags=21%, list=20%, signal=26%
REACTOME_SPHINGOLIPID_DE_NOVO_BIOSYNTHESIS	REACTOME_SPHINGOLIPID_DE_NOVO_BIOSYNTHESIS		29	-0.3385	-0.914985	0.600742	0.829859	1	1813	tags=17%, list=9%, signal=19%
REACTOME_ACYL_CHAIN_REMODELLING_OF_PE	REACTOME_ACYL_CHAIN_REMODELLING_OF_PE		20	-0.360531	-0.911411	0.603922	0.835152	1	2723	tags=20%, list=14%, signal=23%
KEGG_INTESTINAL_IMMUNE_NETWORK_FOR_IGA_PRODUCTION	KEGG_INTESTINAL_IMMUNE_NETWORK_FOR_IGA_PRODUCTION		44	-0.318649	-0.908045	0.617402	0.840098	1	5571	tags=39%, list=28%, signal=54%
KEGG_OOCYTE_MEIOSIS	KEGG_OOCYTE_MEIOSIS		107	-0.286735	-0.906202	0.670146	0.842072	1	2291	tags=15%, list=12%, signal=17%
REACTOME_SIGNALING_BY_NODAL	REACTOME_SIGNALING_BY_NODAL		16	-0.373379	-0.905444	0.608382	0.841742	1	3248	tags=25%, list=16%, signal=30%
REACTOME_SIGNALING_BY_FGFR1_FUSION_MUTANTS	REACTOME_SIGNALING_BY_FGFR1_FUSION_MUTANTS		17	-0.367417	-0.905187	0.599162	0.840476	1	5261	tags=53%, list=27%, signal=72%
BIOCARTA_INSULIN_PATHWAY	BIOCARTA_INSULIN_PATHWAY		22	-0.349335	-0.901451	0.612648	0.845832	1	5309	tags=41%, list=27%, signal=56%
ST_PHOSPHOINOSITIDE_3_KINASE_PATHWAY	ST_PHOSPHOINOSITIDE_3_KINASE_PATHWAY		37	-0.325312	-0.89838	0.631455	0.850013	1	3898	tags=30%, list=20%, signal=37%
BIOCARTA_CCR3_PATHWAY	BIOCARTA_CCR3_PATHWAY		23	-0.346996	-0.897492	0.613281	0.850014	1	1685	tags=17%, list=8%, signal=19%
PID_NFAT_3PATHWAY	PID_NFAT_3PATHWAY		53	-0.302036	-0.893836	0.651532	0.855244	1	3125	tags=19%, list=16%, signal=22%
KEGG_NOTCH_SIGNALING_PATHWAY	KEGG_NOTCH_SIGNALING_PATHWAY		47	-0.311439	-0.893737	0.655568	0.853707	1	3747	tags=23%, list=19%, signal=29%
REACTOME_LIPOPROTEIN_METABOLISM	REACTOME_LIPOPROTEIN_METABOLISM		28	-0.337857	-0.893576	0.63522	0.852289	1	4066	tags=32%, list=20%, signal=40%
REACTOME_DARPP_32_EVENTS	REACTOME_DARPP_32_EVENTS		22	-0.344444	-0.892722	0.617647	0.852222	1	4485	tags=32%, list=23%, signal=41%
PID_ECADHERIN_NASCENT_AJ_PATHWAY	PID_ECADHERIN_NASCENT_AJ_PATHWAY		38	-0.320109	-0.890594	0.630566	0.854369	1	3506	tags=21%, list=18%, signal=26%
REACTOME_SHC_RELATED_EVENTS	REACTOME_SHC_RELATED_EVENTS		17	-0.368464	-0.889104	0.622407	0.855388	1	1982	tags=18%, list=10%, signal=20%
REACTOME_HDL_MEDIATED_LIPID_TRANSPORT	REACTOME_HDL_MEDIATED_LIPID_TRANSPORT		15	-0.380608	-0.886294	0.633523	0.858945	1	4066	tags=40%, list=20%, signal=50%
SIG_PIP3_SIGNALING_IN_CARDIAC_MYOCTES	SIG_PIP3_SIGNALING_IN_CARDIAC_MYOCTES		67	-0.294352	-0.885332	0.66	0.858927	1	3813	tags=24%, list=19%, signal=29%
BIOCARTA_NGF_PATHWAY	BIOCARTA_NGF_PATHWAY		18	-0.363273	-0.884377	0.637954	0.858989	1	5158	tags=44%, list=26%, signal=60%
BIOCARTA_NTHI_PATHWAY	BIOCARTA_NTHI_PATHWAY		24	-0.343238	-0.884039	0.628205	0.857868	1	1522	tags=13%, list=8%, signal=14%
REACTOME_TOLL_RECEPTOR_CASCADES	REACTOME_TOLL_RECEPTOR_CASCADES		110	-0.273199	-0.880681	0.69279	0.862547	1	5154	tags=32%, list=26%, signal=43%
KEGG_SMALL_CELL_LUNG_CANCER	KEGG_SMALL_CELL_LUNG_CANCER		84	-0.283775	-0.878065	0.684556	0.865354	1	3625	tags=27%, list=18%, signal=33%
KEGG_BETA_ALANINE_METABOLISM	KEGG_BETA_ALANINE_METABOLISM		22	-0.341622	-0.873793	0.655844	0.871312	1	69	tags=5%, list=0%, signal=5%
BIOCARTA_IL1R_PATHWAY	BIOCARTA_IL1R_PATHWAY		33	-0.317479	-0.868864	0.672886	0.878315	1	1194	tags=12%, list=6%, signal=13%
REACTOME_INNATE_IMMUNE_SYSTEM	REACTOME_INNATE_IMMUNE_SYSTEM		238	-0.263149	-0.862413	0.811871	0.888068	1	3127	tags=16%, list=16%, signal=19%
PID_P75_NTR_PATHWAY	PID_P75_NTR_PATHWAY		69	-0.285152	-0.857115	0.708696	0.895618	1	4932	tags=32%, list=25%, signal=42%
KEGG_ENDOMETRIAL_CANCER	KEGG_ENDOMETRIAL_CANCER		52	-0.294171	-0.855968	0.683908	0.895892	1	4085	tags=27%, list=21%, signal=34%
REACTOME_GROWTH_HORMONE_RECEPTOR_SIGNALING	REACTOME_GROWTH_HORMONE_RECEPTOR_SIGNALING		24	-0.327601	-0.853515	0.660526	0.898326	1	3798	tags=21%, list=19%, signal=26%
BIOCARTA_WNT_PATHWAY	BIOCARTA_WNT_PATHWAY		26	-0.319234	-0.84809	0.662864	0.905963	1	3274	tags=23%, list=16%, signal=28%
PID_IL2_1PATHWAY	PID_IL2_1PATHWAY		55	-0.287914	-0.848002	0.722727	0.904349	1	3840	tags=24%, list=19%, signal=29%
BIOCARTA_DC_PATHWAY	BIOCARTA_DC_PATHWAY		22	-0.328672	-0.847916	0.657143	0.902736	1	4449	tags=36%, list=22%, signal=47%
PID_CXCR3_PATHWAY	PID_CXCR3_PATHWAY		43	-0.297098	-0.847193	0.710434	0.902223	1	3728	tags=26%, list=19%, signal=31%
BIOCARTA_CDMAC_PATHWAY	BIOCARTA_CDMAC_PATHWAY		16	-0.356572	-0.843342	0.680731	0.907039	1	2799	tags=19%, list=14%, signal=22%
REACTOME_SULFUR_AMINO_ACID_METABOLISM	REACTOME_SULFUR_AMINO_ACID_METABOLISM		24	-0.32137	-0.84333	0.6684	0.905303	1	2208	tags=17%, list=11%, signal=19%
PID_CONE_PATHWAY	PID_CONE_PATHWAY		23	-0.323075	-0.840819	0.672021	0.907771	1	4685	tags=26%, list=24%, signal=34%
PID_PS1_PATHWAY	PID_PS1_PATHWAY		46	-0.2932	-0.839657	0.705747	0.907944	1	3274	tags=20%, list=16%, signal=23%
REACTOME_PREFOLDIN_MEDIATED_TRANSFER_OF_SUBSTRATE_TO_CCT_TRIC	REACTOME_PREFOLDIN_MEDIATED_TRANSFER_OF_SUBSTRATE_TO_CCT_TRIC		24	-0.331391	-0.83921	0.682831	0.906932	1	1609	tags=13%, list=8%, signal=14%
ST_ERK1_ERK2_MAPK_PATHWAY	ST_ERK1_ERK2_MAPK_PATHWAY		32	-0.306929	-0.837122	0.696711	0.908624	1	4172	tags=19%, list=21%, signal=24%
BIOCARTA_UCALPAIN_PATHWAY	BIOCARTA_UCALPAIN_PATHWAY		18	-0.344124	-0.835215	0.671271	0.910082	1	2649	tags=22%, list=13%, signal=26%
KEGG_STEROID_HORMONE_BIOSYNTHESIS	KEGG_STEROID_HORMONE_BIOSYNTHESIS		44	-0.295819	-0.835068	0.710714	0.908658	1	3271	tags=18%, list=16%, signal=22%
REACTOME_SIGNALING_BY_CONSTITUTIVELY_ACTIVE_EGFR	REACTOME_SIGNALING_BY_CONSTITUTIVELY_ACTIVE_EGFR		17	-0.342938	-0.832195	0.689986	0.911556	1	3506	tags=24%, list=18%, signal=29%
BIOCARTA_IL6_PATHWAY	BIOCARTA_IL6_PATHWAY		22	-0.324353	-0.831785	0.709257	0.910435	1	5309	tags=36%, list=27%, signal=50%
REACTOME_AMINE_COMPOUND_SLC_TRANSPORTERS	REACTOME_AMINE_COMPOUND_SLC_TRANSPORTERS		27	-0.318831	-0.831417	0.726368	0.909273	1	3890	tags=30%, list=20%, signal=37%
ST_GA12_PATHWAY	ST_GA12_PATHWAY		23	-0.321161	-0.830883	0.69131	0.90845	1	3121	tags=26%, list=16%, signal=31%
BIOCARTA_CDC42RAC_PATHWAY	BIOCARTA_CDC42RAC_PATHWAY		16	-0.348494	-0.828689	0.684507	0.910316	1	3985	tags=25%, list=20%, signal=31%
ST_INTERLEUKIN_4_PATHWAY	ST_INTERLEUKIN_4_PATHWAY		26	-0.31084	-0.823112	0.705577	0.917656	1	3749	tags=23%, list=19%, signal=28%
PID_AVB3_OPN_PATHWAY	PID_AVB3_OPN_PATHWAY		31	-0.30917	-0.822949	0.72418	0.916212	1	4293	tags=29%, list=22%, signal=37%
KEGG_REGULATION_OF_AUTOPHAGY	KEGG_REGULATION_OF_AUTOPHAGY		33	-0.294861	-0.821734	0.722772	0.916369	1	4257	tags=24%, list=21%, signal=31%
PID_RHOA_PATHWAY	PID_RHOA_PATHWAY		44	-0.28883	-0.819786	0.741218	0.917733	1	4942	tags=32%, list=25%, signal=42%
REACTOME_METABOLISM_OF_LIPIDS_AND_LIPOPROTEINS	REACTOME_METABOLISM_OF_LIPIDS_AND_LIPOPROTEINS		456	-0.244362	-0.81881	0.927928	0.917506	1	3714	tags=18%, list=19%, signal=22%
KEGG_PROPANOATE_METABOLISM	KEGG_PROPANOATE_METABOLISM		32	-0.303899	-0.818773	0.710234	0.915852	1	4106	tags=22%, list=21%, signal=28%
PID_PDGFRA_PATHWAY	PID_PDGFRA_PATHWAY		22	-0.324685	-0.818721	0.714286	0.914218	1	5309	tags=45%, list=27%, signal=62%
KEGG_RETINOL_METABOLISM	KEGG_RETINOL_METABOLISM		49	-0.280964	-0.817142	0.737686	0.914919	1	4167	tags=29%, list=21%, signal=36%
REACTOME_SIGNALING_BY_ILS	REACTOME_SIGNALING_BY_ILS		105	-0.254666	-0.812955	0.796432	0.919718	1	5158	tags=33%, list=26%, signal=45%
ST_G_ALPHA_S_PATHWAY	ST_G_ALPHA_S_PATHWAY		16	-0.341278	-0.810037	0.705382	0.922547	1	5500	tags=44%, list=28%, signal=60%
BIOCARTA_P53_PATHWAY	BIOCARTA_P53_PATHWAY		16	-0.339531	-0.809045	0.734057	0.922332	1	690	tags=13%, list=3%, signal=13%
KEGG_VALINE_LEUCINE_AND_ISOLEUCINE_DEGRADATION	KEGG_VALINE_LEUCINE_AND_ISOLEUCINE_DEGRADATION		44	-0.278289	-0.80421	0.763615	0.928028	1	4106	tags=20%, list=21%, signal=26%
BIOCARTA_EGF_PATHWAY	BIOCARTA_EGF_PATHWAY		31	-0.295748	-0.803317	0.732748	0.927689	1	3506	tags=23%, list=18%, signal=27%
REACTOME_CD28_CO_STIMULATION	REACTOME_CD28_CO_STIMULATION		31	-0.296603	-0.800538	0.756158	0.930321	1	4574	tags=29%, list=23%, signal=38%
REACTOME_SIGNALING_BY_HIPPO	REACTOME_SIGNALING_BY_HIPPO		20	-0.324276	-0.79536	0.733333	0.936411	1	3096	tags=20%, list=16%, signal=24%
KEGG_ALZHEIMERS_DISEASE	KEGG_ALZHEIMERS_DISEASE		154	-0.243702	-0.793311	0.861538	0.937729	1	2075	tags=8%, list=10%, signal=9%
REACTOME_DOWNREGULATION_OF_SMAD2_3_SMAD4_TRANSCRIPTIONAL_ACTIVITY	REACTOME_DOWNREGULATION_OF_SMAD2_3_SMAD4_TRANSCRIPTIONAL_ACTIVITY		19	-0.317111	-0.791332	0.734722	0.938975	1	4623	tags=26%, list=23%, signal=34%
PID_GMCSF_PATHWAY	PID_GMCSF_PATHWAY		37	-0.28623	-0.790546	0.764493	0.938415	1	3749	tags=27%, list=19%, signal=33%
KEGG_GLYCINE_SERINE_AND_THREONINE_METABOLISM	KEGG_GLYCINE_SERINE_AND_THREONINE_METABOLISM		31	-0.2919	-0.790104	0.765644	0.937392	1	377	tags=6%, list=2%, signal=7%
PID_EPHB_FWD_PATHWAY	PID_EPHB_FWD_PATHWAY		40	-0.278155	-0.789391	0.782763	0.93669	1	4394	tags=30%, list=22%, signal=38%
KEGG_LINOLEIC_ACID_METABOLISM	KEGG_LINOLEIC_ACID_METABOLISM		24	-0.308758	-0.78774	0.761468	0.937453	1	3990	tags=25%, list=20%, signal=31%
KEGG_SYSTEMIC_LUPUS_ERYTHEMATOSUS	KEGG_SYSTEMIC_LUPUS_ERYTHEMATOSUS		82	-0.253464	-0.785951	0.809882	0.93821	1	2770	tags=16%, list=14%, signal=18%
REACTOME_FATTY_ACYL_COA_BIOSYNTHESIS	REACTOME_FATTY_ACYL_COA_BIOSYNTHESIS		18	-0.322503	-0.785421	0.749323	0.937251	1	3459	tags=33%, list=17%, signal=40%
REACTOME_PI3K_AKT_ACTIVATION	REACTOME_PI3K_AKT_ACTIVATION		36	-0.28524	-0.785255	0.764921	0.935793	1	3898	tags=22%, list=20%, signal=28%
REACTOME_TRANSPORT_OF_INORGANIC_CATIONS_ANIONS_AND_AMINO_ACIDS_OLIGOPEPTIDES	REACTOME_TRANSPORT_OF_INORGANIC_CATIONS_ANIONS_AND_AMINO_ACIDS_OLIGOPEPTIDES		89	-0.255068	-0.784301	0.836344	0.935514	1	3377	tags=15%, list=17%, signal=18%
REACTOME_BETA_DEFENSINS	REACTOME_BETA_DEFENSINS		17	-0.3253	-0.778224	0.781159	0.94238	1	2297	tags=18%, list=12%, signal=20%
REACTOME_CTNNB1_PHOSPHORYLATION_CASCADE	REACTOME_CTNNB1_PHOSPHORYLATION_CASCADE		15	-0.333259	-0.775338	0.761561	0.944588	1	4485	tags=27%, list=23%, signal=34%
KEGG_T_CELL_RECEPTOR_SIGNALING_PATHWAY	KEGG_T_CELL_RECEPTOR_SIGNALING_PATHWAY		107	-0.245342	-0.771639	0.855521	0.947917	1	3782	tags=21%, list=19%, signal=25%
KEGG_EPITHELIAL_CELL_SIGNALING_IN_HELICOBACTER_PYLORI_INFECTION	KEGG_EPITHELIAL_CELL_SIGNALING_IN_HELICOBACTER_PYLORI_INFECTION		67	-0.254352	-0.769482	0.825308	0.949228	1	2851	tags=12%, list=14%, signal=14%
PID_NFKAPPAB_CANONICAL_PATHWAY	PID_NFKAPPAB_CANONICAL_PATHWAY		23	-0.296388	-0.768751	0.766839	0.948526	1	4364	tags=35%, list=22%, signal=45%
PID_CMYB_PATHWAY	PID_CMYB_PATHWAY		83	-0.248574	-0.766782	0.834951	0.94947	1	3832	tags=22%, list=19%, signal=27%
REACTOME_COSTIMULATION_BY_THE_CD28_FAMILY	REACTOME_COSTIMULATION_BY_THE_CD28_FAMILY		58	-0.255082	-0.765629	0.817469	0.949346	1	4574	tags=24%, list=23%, signal=31%
KEGG_GLYCEROPHOSPHOLIPID_METABOLISM	KEGG_GLYCEROPHOSPHOLIPID_METABOLISM		71	-0.250311	-0.765461	0.838955	0.947874	1	2909	tags=18%, list=15%, signal=21%
BIOCARTA_SPRY_PATHWAY	BIOCARTA_SPRY_PATHWAY		18	-0.31339	-0.765246	0.775172	0.946485	1	1740	tags=11%, list=9%, signal=12%
BIOCARTA_PITX2_PATHWAY	BIOCARTA_PITX2_PATHWAY		15	-0.326676	-0.765024	0.773913	0.945108	1	3154	tags=20%, list=16%, signal=24%
REACTOME_SPHINGOLIPID_METABOLISM	REACTOME_SPHINGOLIPID_METABOLISM		62	-0.258255	-0.764593	0.807095	0.944011	1	5364	tags=35%, list=27%, signal=48%
BIOCARTA_BCELLSURVIVAL_PATHWAY	BIOCARTA_BCELLSURVIVAL_PATHWAY		16	-0.315701	-0.764478	0.777322	0.942501	1	3506	tags=25%, list=18%, signal=30%
BIOCARTA_HSP27_PATHWAY	BIOCARTA_HSP27_PATHWAY		15	-0.32456	-0.763393	0.778094	0.942296	1	1433	tags=13%, list=7%, signal=14%
PID_P38_ALPHA_BETA_DOWNSTREAM_PATHWAY	PID_P38_ALPHA_BETA_DOWNSTREAM_PATHWAY		38	-0.273155	-0.76125	0.791262	0.943556	1	946	tags=11%, list=5%, signal=11%
REACTOME_GOLGI_ASSOCIATED_VESICLE_BIOGENESIS	REACTOME_GOLGI_ASSOCIATED_VESICLE_BIOGENESIS		48	-0.26367	-0.760863	0.825882	0.942361	1	1221	tags=8%, list=6%, signal=9%
PID_P38_ALPHA_BETA_PATHWAY	PID_P38_ALPHA_BETA_PATHWAY		31	-0.281729	-0.760071	0.792929	0.94178	1	962	tags=10%, list=5%, signal=10%
KEGG_LEISHMANIA_INFECTION	KEGG_LEISHMANIA_INFECTION		66	-0.247664	-0.758374	0.82816	0.942266	1	4992	tags=30%, list=25%, signal=40%
REACTOME_NEF_MEDIATES_DOWN_MODULATION_OF_CELL_SURFACE_RECEPTORS_BY_RECRUITING_THEM_TO_CLATHRIN_ADAPTERS	REACTOME_NEF_MEDIATES_DOWN_MODULATION_OF_CELL_SURFACE_RECEPTORS_BY_RECRUITING_THEM_TO_CLATHRIN_ADAPTERS		20	-0.309576	-0.756409	0.792602	0.943126	1	4827	tags=30%, list=24%, signal=40%
PID_ERBB1_RECEPTOR_PROXIMAL_PATHWAY	PID_ERBB1_RECEPTOR_PROXIMAL_PATHWAY		35	-0.271749	-0.749142	0.807882	0.950868	1	3506	tags=20%, list=18%, signal=24%
ST_P38_MAPK_PATHWAY	ST_P38_MAPK_PATHWAY		37	-0.267423	-0.748445	0.816374	0.950111	1	5309	tags=35%, list=27%, signal=48%
REACTOME_PHOSPHOLIPID_METABOLISM	REACTOME_PHOSPHOLIPID_METABOLISM		187	-0.231157	-0.747694	0.915066	0.949445	1	5551	tags=33%, list=28%, signal=46%
REACTOME_ERK_MAPK_TARGETS	REACTOME_ERK_MAPK_TARGETS		21	-0.297729	-0.746205	0.788991	0.949603	1	2843	tags=14%, list=14%, signal=17%
REACTOME_OXYGEN_DEPENDENT_PROLINE_HYDROXYLATION_OF_HYPOXIA_INDUCIBLE_FACTOR_ALPHA	REACTOME_OXYGEN_DEPENDENT_PROLINE_HYDROXYLATION_OF_HYPOXIA_INDUCIBLE_FACTOR_ALPHA		16	-0.315856	-0.745601	0.797688	0.948625	1	3680	tags=25%, list=19%, signal=31%
REACTOME_IL_2_SIGNALING	REACTOME_IL_2_SIGNALING		41	-0.263172	-0.744402	0.822755	0.94843	1	3555	tags=24%, list=18%, signal=30%
KEGG_SNARE_INTERACTIONS_IN_VESICULAR_TRANSPORT	KEGG_SNARE_INTERACTIONS_IN_VESICULAR_TRANSPORT		37	-0.268624	-0.743215	0.824519	0.948245	1	1777	tags=8%, list=9%, signal=9%
REACTOME_MAPK_TARGETS_NUCLEAR_EVENTS_MEDIATED_BY_MAP_KINASES	REACTOME_MAPK_TARGETS_NUCLEAR_EVENTS_MEDIATED_BY_MAP_KINASES		30	-0.270206	-0.74025	0.808989	0.9503	1	1532	tags=10%, list=8%, signal=11%
PID_MTOR_4PATHWAY	PID_MTOR_4PATHWAY		69	-0.243975	-0.7365	0.853201	0.953181	1	5158	tags=32%, list=26%, signal=43%
REACTOME_MYD88_MAL_CASCADE_INITIATED_ON_PLASMA_MEMBRANE	REACTOME_MYD88_MAL_CASCADE_INITIATED_ON_PLASMA_MEMBRANE		79	-0.237556	-0.731588	0.868251	0.957448	1	3118	tags=15%, list=16%, signal=18%
BIOCARTA_IL3_PATHWAY	BIOCARTA_IL3_PATHWAY		15	-0.313774	-0.730204	0.806849	0.957481	1	4099	tags=27%, list=21%, signal=34%
PID_NECTIN_PATHWAY	PID_NECTIN_PATHWAY		30	-0.271426	-0.730019	0.836228	0.956096	1	3506	tags=27%, list=18%, signal=32%
REACTOME_TRANS_GOLGI_NETWORK_VESICLE_BUDDING	REACTOME_TRANS_GOLGI_NETWORK_VESICLE_BUDDING		55	-0.244214	-0.725337	0.869074	0.959916	1	1221	tags=7%, list=6%, signal=8%
KEGG_OTHER_GLYCAN_DEGRADATION	KEGG_OTHER_GLYCAN_DEGRADATION		15	-0.305735	-0.725313	0.798519	0.958297	1	10370	tags=93%, list=52%, signal=195%
PID_HDAC_CLASSIII_PATHWAY	PID_HDAC_CLASSIII_PATHWAY		25	-0.27689	-0.724485	0.827957	0.957625	1	1119	tags=8%, list=6%, signal=8%
KEGG_VIBRIO_CHOLERAE_INFECTION	KEGG_VIBRIO_CHOLERAE_INFECTION		53	-0.246003	-0.724174	0.863585	0.956361	1	2899	tags=17%, list=15%, signal=20%
BIOCARTA_VEGF_PATHWAY	BIOCARTA_VEGF_PATHWAY		29	-0.267636	-0.723597	0.826972	0.955386	1	3687	tags=28%, list=19%, signal=34%
REACTOME_ACYL_CHAIN_REMODELLING_OF_PG	REACTOME_ACYL_CHAIN_REMODELLING_OF_PG		15	-0.305166	-0.716153	0.809458	0.962149	1	2101	tags=13%, list=11%, signal=15%
BIOCARTA_P53HYPOXIA_PATHWAY	BIOCARTA_P53HYPOXIA_PATHWAY		21	-0.284647	-0.710454	0.840369	0.966828	1	2958	tags=19%, list=15%, signal=22%
REACTOME_ADAPTIVE_IMMUNE_SYSTEM	REACTOME_ADAPTIVE_IMMUNE_SYSTEM		495	-0.211964	-0.708792	0.991	0.96709	1	3967	tags=18%, list=20%, signal=22%
REACTOME_SIGNALLING_TO_ERKS	REACTOME_SIGNALLING_TO_ERKS		36	-0.25443	-0.708383	0.858364	0.965911	1	1982	tags=11%, list=10%, signal=12%
BIOCARTA_ARF_PATHWAY	BIOCARTA_ARF_PATHWAY		17	-0.285278	-0.703427	0.809986	0.969701	1	4038	tags=29%, list=20%, signal=37%
BIOCARTA_IL10_PATHWAY	BIOCARTA_IL10_PATHWAY		17	-0.287893	-0.702118	0.827731	0.969471	1	3960	tags=35%, list=20%, signal=44%
REACTOME_O_LINKED_GLYCOSYLATION_OF_MUCINS	REACTOME_O_LINKED_GLYCOSYLATION_OF_MUCINS		52	-0.236071	-0.69895	0.897465	0.971114	1	4844	tags=31%, list=24%, signal=41%
KEGG_BIOSYNTHESIS_OF_UNSATURATED_FATTY_ACIDS	KEGG_BIOSYNTHESIS_OF_UNSATURATED_FATTY_ACIDS		19	-0.284412	-0.697831	0.854251	0.970569	1	2450	tags=21%, list=12%, signal=24%
REACTOME_PI3K_EVENTS_IN_ERBB4_SIGNALING	REACTOME_PI3K_EVENTS_IN_ERBB4_SIGNALING		36	-0.248329	-0.694632	0.85509	0.972209	1	4264	tags=22%, list=21%, signal=28%
PID_AR_TF_PATHWAY	PID_AR_TF_PATHWAY		51	-0.236698	-0.693169	0.890553	0.972085	1	755	tags=6%, list=4%, signal=6%
BIOCARTA_ERK_PATHWAY	BIOCARTA_ERK_PATHWAY		28	-0.259019	-0.690563	0.871173	0.97314	1	1635	tags=11%, list=8%, signal=12%
REACTOME_PLATELET_SENSITIZATION_BY_LDL	REACTOME_PLATELET_SENSITIZATION_BY_LDL		16	-0.284205	-0.690264	0.8529	0.971816	1	4485	tags=31%, list=23%, signal=40%
REACTOME_MEMBRANE_TRAFFICKING	REACTOME_MEMBRANE_TRAFFICKING		119	-0.216527	-0.688771	0.937436	0.971754	1	2197	tags=8%, list=11%, signal=9%
REACTOME_TRANSPORT_OF_GLUCOSE_AND_OTHER_SUGARS_BILE_SALTS_AND_ORGANIC_ACIDS_METAL_IONS_AND_AMINE_COMPOUNDS	REACTOME_TRANSPORT_OF_GLUCOSE_AND_OTHER_SUGARS_BILE_SALTS_AND_ORGANIC_ACIDS_METAL_IONS_AND_AMINE_COMPOUNDS		87	-0.223763	-0.687543	0.918085	0.971396	1	4461	tags=25%, list=22%, signal=32%
REACTOME_AMYLOIDS	REACTOME_AMYLOIDS		43	-0.237505	-0.685889	0.885714	0.971472	1	3047	tags=19%, list=15%, signal=22%
REACTOME_IRON_UPTAKE_AND_TRANSPORT	REACTOME_IRON_UPTAKE_AND_TRANSPORT		35	-0.248983	-0.684069	0.872525	0.971645	1	4461	tags=23%, list=22%, signal=29%
REACTOME_GAB1_SIGNALOSOME	REACTOME_GAB1_SIGNALOSOME		36	-0.2451	-0.679437	0.904242	0.974476	1	3898	tags=19%, list=20%, signal=24%
BIOCARTA_FMLP_PATHWAY	BIOCARTA_FMLP_PATHWAY		33	-0.24385	-0.669898	0.901841	0.981587	1	5158	tags=30%, list=26%, signal=41%
PID_NFAT_TFPATHWAY	PID_NFAT_TFPATHWAY		47	-0.230001	-0.667604	0.910256	0.982097	1	3284	tags=19%, list=17%, signal=23%
REACTOME_NA_CL_DEPENDENT_NEUROTRANSMITTER_TRANSPORTERS	REACTOME_NA_CL_DEPENDENT_NEUROTRANSMITTER_TRANSPORTERS		17	-0.278279	-0.666425	0.885359	0.981518	1	3890	tags=29%, list=20%, signal=37%
PID_RXR_VDR_PATHWAY	PID_RXR_VDR_PATHWAY		26	-0.252706	-0.664262	0.899235	0.981732	1	3291	tags=19%, list=17%, signal=23%
REACTOME_IMMUNOREGULATORY_INTERACTIONS_BETWEEN_A_LYMPHOID_AND_A_NON_LYMPHOID_CELL	REACTOME_IMMUNOREGULATORY_INTERACTIONS_BETWEEN_A_LYMPHOID_AND_A_NON_LYMPHOID_CELL		57	-0.221043	-0.66222	0.907135	0.981877	1	4963	tags=35%, list=25%, signal=47%
REACTOME_SIGNALING_BY_TGF_BETA_RECEPTOR_COMPLEX	REACTOME_SIGNALING_BY_TGF_BETA_RECEPTOR_COMPLEX		60	-0.221546	-0.658228	0.924695	0.983749	1	4623	tags=25%, list=23%, signal=32%
PID_ARF6_DOWNSTREAM_PATHWAY	PID_ARF6_DOWNSTREAM_PATHWAY		15	-0.283846	-0.657917	0.865057	0.982405	1	1529	tags=13%, list=8%, signal=14%
REACTOME_GLYCOSPHINGOLIPID_METABOLISM	REACTOME_GLYCOSPHINGOLIPID_METABOLISM		33	-0.237973	-0.656528	0.883085	0.981938	1	5318	tags=33%, list=27%, signal=45%
KEGG_LYSOSOME	KEGG_LYSOSOME		116	-0.208853	-0.655917	0.947917	0.980852	1	5428	tags=27%, list=27%, signal=37%
BIOCARTA_INFLAM_PATHWAY	BIOCARTA_INFLAM_PATHWAY		28	-0.245931	-0.653233	0.913596	0.981438	1	1000	tags=7%, list=5%, signal=8%
REACTOME_CHYLOMICRON_MEDIATED_LIPID_TRANSPORT	REACTOME_CHYLOMICRON_MEDIATED_LIPID_TRANSPORT		16	-0.274767	-0.652135	0.88579	0.980767	1	4066	tags=25%, list=20%, signal=31%
REACTOME_PYRUVATE_METABOLISM	REACTOME_PYRUVATE_METABOLISM		18	-0.265472	-0.651562	0.881471	0.979644	1	2978	tags=22%, list=15%, signal=26%
REACTOME_AMINO_ACID_TRANSPORT_ACROSS_THE_PLASMA_MEMBRANE	REACTOME_AMINO_ACID_TRANSPORT_ACROSS_THE_PLASMA_MEMBRANE		30	-0.244397	-0.651386	0.901639	0.978201	1	5291	tags=37%, list=27%, signal=50%
REACTOME_NUCLEAR_EVENTS_KINASE_AND_TRANSCRIPTION_FACTOR_ACTIVATION	REACTOME_NUCLEAR_EVENTS_KINASE_AND_TRANSCRIPTION_FACTOR_ACTIVATION		24	-0.254383	-0.65103	0.901069	0.976879	1	2843	tags=13%, list=14%, signal=15%
KEGG_GLYCOLYSIS_GLUCONEOGENESIS	KEGG_GLYCOLYSIS_GLUCONEOGENESIS		60	-0.217769	-0.646791	0.935883	0.978752	1	4354	tags=22%, list=22%, signal=28%
BIOCARTA_RAS_PATHWAY	BIOCARTA_RAS_PATHWAY		23	-0.251673	-0.646539	0.891051	0.977381	1	3506	tags=17%, list=18%, signal=21%
SA_B_CELL_RECEPTOR_COMPLEXES	SA_B_CELL_RECEPTOR_COMPLEXES		24	-0.248044	-0.641767	0.890446	0.979503	1	1969	tags=13%, list=10%, signal=14%
REACTOME_ACTIVATED_TLR4_SIGNALLING	REACTOME_ACTIVATED_TLR4_SIGNALLING		88	-0.203098	-0.638011	0.954352	0.980815	1	3340	tags=15%, list=17%, signal=18%
REACTOME_PI3K_EVENTS_IN_ERBB2_SIGNALING	REACTOME_PI3K_EVENTS_IN_ERBB2_SIGNALING		42	-0.223113	-0.636312	0.929594	0.980546	1	4264	tags=21%, list=21%, signal=27%
REACTOME_TRANSCRIPTIONAL_ACTIVITY_OF_SMAD2_SMAD3_SMAD4_HETEROTRIMER	REACTOME_TRANSCRIPTIONAL_ACTIVITY_OF_SMAD2_SMAD3_SMAD4_HETEROTRIMER		36	-0.224037	-0.633594	0.945848	0.981081	1	3023	tags=17%, list=15%, signal=20%
BIOCARTA_KERATINOCYTE_PATHWAY	BIOCARTA_KERATINOCYTE_PATHWAY		46	-0.216935	-0.632466	0.942488	0.980295	1	2970	tags=13%, list=15%, signal=15%
REACTOME_REGULATORY_RNA_PATHWAYS	REACTOME_REGULATORY_RNA_PATHWAYS		20	-0.246835	-0.628149	0.91129	0.981697	1	3400	tags=20%, list=17%, signal=24%
BIOCARTA_MAPK_PATHWAY	BIOCARTA_MAPK_PATHWAY		86	-0.200834	-0.62677	0.954401	0.981035	1	3056	tags=12%, list=15%, signal=14%
KEGG_O_GLYCAN_BIOSYNTHESIS	KEGG_O_GLYCAN_BIOSYNTHESIS		26	-0.228992	-0.619948	0.93593	0.98408	1	4844	tags=31%, list=24%, signal=41%
REACTOME_DOWNSTREAM_TCR_SIGNALING	REACTOME_DOWNSTREAM_TCR_SIGNALING		30	-0.226111	-0.610964	0.939164	0.988452	1	4574	tags=33%, list=23%, signal=43%
BIOCARTA_IL2_PATHWAY	BIOCARTA_IL2_PATHWAY		22	-0.231984	-0.603971	0.932026	0.991186	1	5158	tags=32%, list=26%, signal=43%
REACTOME_GLYCEROPHOSPHOLIPID_BIOSYNTHESIS	REACTOME_GLYCEROPHOSPHOLIPID_BIOSYNTHESIS		81	-0.194024	-0.603606	0.958155	0.989821	1	3990	tags=19%, list=20%, signal=23%
PID_P38_MKK3_6PATHWAY	PID_P38_MKK3_6PATHWAY		26	-0.232112	-0.59913	0.940204	0.990764	1	5115	tags=35%, list=26%, signal=47%
KEGG_N_GLYCAN_BIOSYNTHESIS	KEGG_N_GLYCAN_BIOSYNTHESIS		45	-0.212328	-0.599002	0.953162	0.98929	1	1560	tags=7%, list=8%, signal=7%
PID_IL3_PATHWAY	PID_IL3_PATHWAY		27	-0.224553	-0.597342	0.949559	0.988627	1	4099	tags=26%, list=21%, signal=33%
PID_MET_PATHWAY	PID_MET_PATHWAY		80	-0.191426	-0.593155	0.984832	0.989293	1	3749	tags=16%, list=19%, signal=20%
REACTOME_POST_TRANSLATIONAL_PROTEIN_MODIFICATION	REACTOME_POST_TRANSLATIONAL_PROTEIN_MODIFICATION		174	-0.181307	-0.589753	0.996957	0.98956	1	3763	tags=15%, list=19%, signal=18%
SIG_CD40PATHWAYMAP	SIG_CD40PATHWAYMAP		33	-0.214858	-0.580174	0.955936	0.992836	1	4992	tags=30%, list=25%, signal=40%
ST_GRANULE_CELL_SURVIVAL_PATHWAY	ST_GRANULE_CELL_SURVIVAL_PATHWAY		26	-0.212909	-0.561188	0.963057	0.999567	1	4957	tags=27%, list=25%, signal=36%
PID_ERBB1_DOWNSTREAM_PATHWAY	PID_ERBB1_DOWNSTREAM_PATHWAY		105	-0.177275	-0.55559	0.990486	1	1	2922	tags=11%, list=15%, signal=13%
REACTOME_GLUCOSE_METABOLISM	REACTOME_GLUCOSE_METABOLISM		61	-0.1832	-0.551483	0.986577	1	1	2552	tags=11%, list=13%, signal=13%
PID_MAPK_TRK_PATHWAY	PID_MAPK_TRK_PATHWAY		33	-0.198827	-0.547693	0.971985	1	1	1278	tags=6%, list=6%, signal=6%
REACTOME_AMINO_ACID_AND_OLIGOPEPTIDE_SLC_TRANSPORTERS	REACTOME_AMINO_ACID_AND_OLIGOPEPTIDE_SLC_TRANSPORTERS		48	-0.186926	-0.535678	0.982558	1	1	5314	tags=29%, list=27%, signal=40%
PID_IL2_PI3K_PATHWAY	PID_IL2_PI3K_PATHWAY		34	-0.193062	-0.530946	0.971393	1	1	3685	tags=18%, list=19%, signal=22%
BIOCARTA_TOLL_PATHWAY	BIOCARTA_TOLL_PATHWAY		37	-0.189954	-0.525489	0.981618	1	1	5154	tags=30%, list=26%, signal=40%
REACTOME_ASPARAGINE_N_LINKED_GLYCOSYLATION	REACTOME_ASPARAGINE_N_LINKED_GLYCOSYLATION		77	-0.167525	-0.51556	0.994629	1	1	1560	tags=5%, list=8%, signal=6%
BIOCARTA_NKCELLS_PATHWAY	BIOCARTA_NKCELLS_PATHWAY		18	-0.203456	-0.499648	0.977208	1	1	4005	tags=28%, list=20%, signal=35%
PID_SMAD2_3PATHWAY	PID_SMAD2_3PATHWAY		17	-0.203914	-0.484722	0.977465	1	1	2490	tags=12%, list=13%, signal=13%
REACTOME_RIP_MEDIATED_NFKB_ACTIVATION_VIA_DAI	REACTOME_RIP_MEDIATED_NFKB_ACTIVATION_VIA_DAI		17	-0.190307	-0.457956	0.987887	1	1	1259	tags=6%, list=6%, signal=6%
REACTOME_PROTEIN_FOLDING	REACTOME_PROTEIN_FOLDING		47	-0.158087	-0.452336	0.997693	1	1	2966	tags=11%, list=15%, signal=12%
REACTOME_EGFR_DOWNREGULATION	REACTOME_EGFR_DOWNREGULATION		24	-0.170125	-0.447226	0.996078	1	1	1221	tags=4%, list=6%, signal=4%
KEGG_HUNTINGTONS_DISEASE	KEGG_HUNTINGTONS_DISEASE		168	-0.13603	-0.440057	1	1	1	2075	tags=5%, list=10%, signal=6%
PID_DNA_PK_PATHWAY	PID_DNA_PK_PATHWAY		15	-0.180896	-0.431144	0.99446	1	1	2619	tags=13%, list=13%, signal=15%
PID_NFKAPPAB_ATYPICAL_PATHWAY	PID_NFKAPPAB_ATYPICAL_PATHWAY		17	-0.174756	-0.425858	0.994536	1	1	5347	tags=35%, list=27%, signal=48%
KEGG_GLYCOSAMINOGLYCAN_BIOSYNTHESIS_KERATAN_SULFATE	KEGG_GLYCOSAMINOGLYCAN_BIOSYNTHESIS_KERATAN_SULFATE		15	-0.180533	-0.423598	0.99431	1	1	5629	tags=47%, list=28%, signal=65%
REACTOME_ACTIVATION_OF_CHAPERONE_GENES_BY_XBP1S	REACTOME_ACTIVATION_OF_CHAPERONE_GENES_BY_XBP1S		43	-0.146142	-0.422896	0.998829	1	1	5156	tags=23%, list=26%, signal=31%
BIOCARTA_ETS_PATHWAY	BIOCARTA_ETS_PATHWAY		18	-0.168274	-0.408903	0.995951	0.999633	1	6333	tags=44%, list=32%, signal=65%
REACTOME_FORMATION_OF_THE_TERNARY_COMPLEX_AND_SUBSEQUENTLY_THE_43S_COMPLEX	REACTOME_FORMATION_OF_THE_TERNARY_COMPLEX_AND_SUBSEQUENTLY_THE_43S_COMPLEX		43	-0.134856	-0.383306	1	0.999059	1	4943	tags=14%, list=25%, signal=19%
KEGG_OXIDATIVE_PHOSPHORYLATION	KEGG_OXIDATIVE_PHOSPHORYLATION		118	-0.0998051	-0.317601	1	0.998417	1	4717	tags=13%, list=24%, signal=17%
